# Supplementary material for: Modelling and Differential Quantification of Electric Cell-Substrate Impedance Sensing Growth Curves
Source: Sensors (Basel). 2021 Aug 5;21(16):5286. doi: 10.3390/s21165286 (PMC8401457; doi:10.3390/s21165286)
Supplement: Supplementary file 1 [file sensors-21-05286-s001.zip]

Archive with 3 entries (3 files):
- Figure_S1.pdf
- Supplemental Data 1.pdf
- Supplemental Data 2.xlsx
