# Supplementary material for: Modelling and Differential Quantification of Electric Cell-Substrate Impedance Sensing Growth Curves
Source: Sensors (Basel). 2021 Aug 5;21(16):5286. doi: 10.3390/s21165286 (PMC8401457; doi:10.3390/s21165286)
Supplement: Supplementary file 1 [file sensors-21-05286-s001.zip › Supplemental Data 2.xlsx]

## Sheet: Curve Data
Cut 2.5 h (W1-8) respectively 3.5 h (W9-16)				Cut 6.5 h				Cut plateau
Index	Time	Impedance		Index	Time	Impedance		Index	Time	Impedance
T1W1	0.00061838	401.186		T1W1	0.00061865	428.01		T1W1	0.00061947	313.918
T1W2	0.00096561	436.718		T1W2	0.00096588	465.245		T1W2	0.00096669	350.545
T1W3	0.00131283	405.99		T1W3	0.0013131	470.25		T1W3	0.00131392	349.144
T1W4	0.00166006	427.009		T1W4	0.00166032	500.181		T1W4	0.00166114	378.767
T1W5	0.00200728	376.966		T1W5	0.00200755	488.869		T1W5	0.00200837	322.724
T1W6	0.0023545	386.173		T1W6	0.00235477	495.776		T1W6	0.00235559	340.537
T1W7	0.00270173	397.683		T1W7	0.002702	538.223		T1W7	0.00270281	349.544
T1W8	0.00304895	499.18		T1W8	0.00304922	564.053		T1W8	0.00305004	365.757
T1W9	0.00339619	362.354		T1W9	0.00339645	409.093		T1W9	0.00339726	345.941
T1W10	0.00374342	382.07		T1W10	0.00374367	406.891		T1W10	0.00374449	384.171
T1W11	0.00409064	396.382		T1W11	0.0040909	441.422		T1W11	0.00409171	365.656
T1W12	0.00443787	430.212		T1W12	0.00443812	445.826		T1W12	0.00443894	392.679
T1W13	0.0047851	358.951		T1W13	0.00478535	407.591		T1W13	0.00478616	367.958
T1W14	0.00513233	380.368		T1W14	0.00513257	397.082		T1W14	0.00513339	373.563
T1W15	0.00547955	398.884		T1W15	0.00547979	415.598		T1W15	0.00548061	378.967
T1W16	0.00582677	419.002		T1W16	0.00582702	450.631		T1W16	0.00582784	389.376
T2W1	0.00616666	402.087		T2W1	0.00616471	429.411		T2W1	0.00616797	314.319
T2W2	0.00644444	436.718		T2W2	0.00644249	465.946		T2W2	0.00644575	349.844
T2W3	0.00672222	408.092		T2W3	0.00672027	471.752		T2W3	0.00672353	349.444
T2W4	0.007	427.409		T2W4	0.00699805	500.281		T2W4	0.0070013	377.866
T2W5	0.00727778	376.565		T2W5	0.00727583	488.569		T2W5	0.00727908	323.025
T2W6	0.00755556	387.374		T2W6	0.00755361	495.676		T2W6	0.00755686	339.837
T2W7	0.00783334	398.083		T2W7	0.00783139	538.523		T2W7	0.00783464	348.443
T2W8	0.00811112	499.68		T2W8	0.00810917	563.552		T2W8	0.00811242	366.857
T2W9	0.0083889	361.954		T2W9	0.00838695	408.692		T2W9	0.0083902	346.542
T2W10	0.00866668	382.67		T2W10	0.00866472	407.391		T2W10	0.00866798	384.171
T2W11	0.00894446	397.783		T2W11	0.0089425	441.722		T2W11	0.00894576	365.857
T2W12	0.00922223	430.212		T2W12	0.00922028	446.727		T2W12	0.00922354	393.579
T2W13	0.00950001	358.851		T2W13	0.00949806	407.692		T2W13	0.00950132	367.958
T2W14	0.00977779	380.969		T2W14	0.00977584	397.383		T2W14	0.0097791	372.662
T2W15	0.0100556	399.184		T2W15	0.0100536	415.298		T2W15	0.0100569	378.367
T2W16	0.0103333	419.502		T2W16	0.0103314	451.131		T2W16	0.0103347	389.276
T3W1	0.010671	402.387		T3W1	0.0106686	427.91		T3W1	0.0106748	313.518
T3W2	0.0109488	437.018		T3W2	0.0109463	465.646		T3W2	0.0109526	349.844
T3W3	0.0112266	407.091		T3W3	0.0112241	471.051		T3W3	0.0112304	348.443
T3W4	0.0115043	427.009		T3W4	0.0115019	499.981		T3W4	0.0115081	377.066
T3W5	0.0117821	376.465		T3W5	0.0117797	489.37		T3W5	0.0117859	322.724
T3W6	0.0120599	386.774		T3W6	0.0120575	495.776		T3W6	0.0120637	341.038
T3W7	0.0123377	399.384		T3W7	0.0123352	538.022		T3W7	0.0123415	349.244
T3W8	0.0126155	498.88		T3W8	0.012613	562.751		T3W8	0.0126193	365.857
T3W9	0.0128932	362.154		T3W9	0.0128908	409.193		T3W9	0.012897	346.642
T3W10	0.013171	382.57		T3W10	0.0131686	405.89		T3W10	0.0131748	384.672
T3W11	0.0134488	397.082		T3W11	0.0134464	441.522		T3W11	0.0134526	366.057
T3W12	0.0137266	430.212		T3W12	0.0137241	447.027		T3W12	0.0137304	393.379
T3W13	0.0140044	358.151		T3W13	0.0140019	408.092		T3W13	0.0140082	367.058
T3W14	0.0142821	380.969		T3W14	0.0142797	397.983		T3W14	0.0142859	373.162
T3W15	0.0145599	399.084		T3W15	0.0145575	415.198		T3W15	0.0145637	377.966
T3W16	0.0148377	420.403		T3W16	0.0148352	449.73		T3W16	0.0148415	388.675
T4W1	0.0151778	401.786		T4W1	0.0151735	427.81		T4W1	0.0151825	312.317
T4W2	0.0154556	436.317		T4W2	0.0154513	465.946		T4W2	0.0154602	350.645
T4W3	0.0157334	406.791		T4W3	0.0157291	470.951		T4W3	0.015738	348.643
T4W4	0.0160112	426.508		T4W4	0.0160069	499.58		T4W4	0.0160158	377.166
T4W5	0.016289	376.665		T4W5	0.0162846	488.669		T4W5	0.0162936	323.025
T4W6	0.0165667	387.474		T4W6	0.0165624	495.376		T4W6	0.0165713	340.037
T4W7	0.0168445	398.383		T4W7	0.0168402	538.723		T4W7	0.0168491	349.944
T4W8	0.0171223	498.579		T4W8	0.017118	564.053		T4W8	0.0171269	366.157
T4W9	0.0174001	362.354		T4W9	0.0173958	408.893		T4W9	0.0174047	347.342
T4W10	0.0176778	381.769		T4W10	0.0176735	405.89		T4W10	0.0176825	384.672
T4W11	0.0179556	397.283		T4W11	0.0179513	441.322		T4W11	0.0179602	365.556
T4W12	0.0182334	430.012		T4W12	0.0182291	446.227		T4W12	0.018238	393.479
T4W13	0.0185112	358.751		T4W13	0.0185069	408.592		T4W13	0.0185158	367.358
T4W14	0.018789	380.268		T4W14	0.0187846	397.383		T4W14	0.0187936	373.463
T4W15	0.0190668	398.584		T4W15	0.0190624	414.097		T4W15	0.0190714	378.066
T4W16	0.0193445	419.102		T4W16	0.0193402	449.73		T4W16	0.0193491	388.175
T5W1	0.0196833	401.987		T5W1	0.0196784	428.01		T5W1	0.0196885	313.118
T5W2	0.0199611	436.217		T5W2	0.0199562	465.946		T5W2	0.0199663	349.844
T5W3	0.0202389	407.291		T5W3	0.020234	471.151		T5W3	0.020244	347.943
T5W4	0.0205167	426.709		T5W4	0.0205118	501.082		T5W4	0.0205218	376.765
T5W5	0.0207944	376.665		T5W5	0.0207896	489.37		T5W5	0.0207996	322.824
T5W6	0.0210722	386.974		T5W6	0.0210673	496.177		T5W6	0.0210774	338.936
T5W7	0.02135	399.184		T5W7	0.0213451	538.223		T5W7	0.0213551	349.444
T5W8	0.0216278	498.579		T5W8	0.0216229	563.252		T5W8	0.0216329	366.957
T5W9	0.0219056	362.354		T5W9	0.0219007	409.293		T5W9	0.0219107	345.941
T5W10	0.0221833	382.77		T5W10	0.0221785	406.09		T5W10	0.0221885	383.971
T5W11	0.0224611	397.983		T5W11	0.0224562	441.722		T5W11	0.0224663	365.656
T5W12	0.0227389	430.112		T5W12	0.022734	446.026		T5W12	0.022744	393.88
T5W13	0.0230167	359.251		T5W13	0.0230118	407.391		T5W13	0.0230218	368.259
T5W14	0.0232945	380.969		T5W14	0.0232896	396.482		T5W14	0.0232996	372.362
T5W15	0.0235722	398.383		T5W15	0.0235674	415.298		T5W15	0.0235774	378.167
T5W16	0.02385	419.102		T5W16	0.0238451	450.231		T5W16	0.0238552	388.975
T6W1	0.0241877	401.886		T6W1	0.0241817	428.41		T6W1	0.0241929	313.418
T6W2	0.0244655	436.718		T6W2	0.0244595	465.746		T6W2	0.0244707	350.745
T6W3	0.0247433	406.791		T6W3	0.0247373	470.45		T6W3	0.0247484	349.144
T6W4	0.0250211	426.108		T6W4	0.0250151	499.18		T6W4	0.0250262	377.766
T6W5	0.0252988	377.266		T6W5	0.0252929	489.37		T6W5	0.025304	323.025
T6W6	0.0255766	387.374		T6W6	0.0255707	495.676		T6W6	0.0255818	338.836
T6W7	0.0258544	398.784		T6W7	0.0258484	538.223		T6W7	0.0258596	348.643
T6W8	0.0261322	498.479		T6W8	0.0261262	563.652		T6W8	0.0261373	365.757
T6W9	0.02641	362.654		T6W9	0.026404	409.393		T6W9	0.0264151	346.041
T6W10	0.0266877	382.97		T6W10	0.0266818	405.59		T6W10	0.0266929	384.372
T6W11	0.0269655	397.983		T6W11	0.0269595	442.523		T6W11	0.0269707	365.256
T6W12	0.0272433	430.712		T6W12	0.0272373	447.328		T6W12	0.0272485	393.78
T6W13	0.0275211	358.651		T6W13	0.0275151	407.591		T6W13	0.0275262	367.058
T6W14	0.0277988	380.769		T6W14	0.0277929	397.483		T6W14	0.027804	373.162
T6W15	0.0280766	399.084		T6W15	0.0280708	415.198		T6W15	0.0280818	376.665
T6W16	0.0283544	418.101		T6W16	0.0283486	450.631		T6W16	0.0283596	388.275
T7W1	0.0286919	401.386		T7W1	0.0286854	427.309		T7W1	0.0286967	313.918
T7W2	0.0289696	436.818		T7W2	0.0289631	466.146		T7W2	0.0289745	349.744
T7W3	0.0292474	407.091		T7W3	0.0292409	471.551		T7W3	0.0292523	348.843
T7W4	0.0295252	427.309		T7W4	0.0295187	500.681		T7W4	0.0295301	376.265
T7W5	0.029803	376.765		T7W5	0.0297965	488.569		T7W5	0.0298078	321.624
T7W6	0.0300807	387.274		T7W6	0.0300743	495.176		T7W6	0.0300856	339.937
T7W7	0.0303585	397.983		T7W7	0.030352	537.522		T7W7	0.0303634	349.044
T7W8	0.0306363	499.38		T7W8	0.0306298	564.053		T7W8	0.0306412	365.757
T7W9	0.0309141	361.854		T7W9	0.0309076	408.993		T7W9	0.030919	346.342
T7W10	0.0311919	382.77		T7W10	0.0311854	406.591		T7W10	0.0311967	384.672
T7W11	0.0314696	396.982		T7W11	0.0314632	442.623		T7W11	0.0314745	364.856
T7W12	0.0317474	430.112		T7W12	0.0317409	447.228		T7W12	0.0317523	393.279
T7W13	0.0320252	358.151		T7W13	0.0320187	407.792		T7W13	0.0320301	366.857
T7W14	0.032303	379.568		T7W14	0.0322965	396.982		T7W14	0.0323078	371.761
T7W15	0.0325808	398.684		T7W15	0.0325743	414.097		T7W15	0.0325856	377.666
T7W16	0.0328585	419.402		T7W16	0.0328521	450.631		T7W16	0.0328634	387.574
T8W1	0.0331979	402.187		T8W1	0.0331905	427.209		T8W1	0.0331835	313.918
T8W2	0.0334757	437.719		T8W2	0.0334683	465.946		T8W2	0.0334613	349.644
T8W3	0.0337534	406.591		T8W3	0.0337461	470.851		T8W3	0.033739	348.543
T8W4	0.0340312	427.009		T8W4	0.0340239	500.581		T8W4	0.0340168	378.167
T8W5	0.034309	376.865		T8W5	0.0343017	489.37		T8W5	0.0342946	322.424
T8W6	0.0345868	386.774		T8W6	0.0345794	495.176		T8W6	0.0345724	339.937
T8W7	0.0348645	397.683		T8W7	0.0348572	538.723		T8W7	0.0348502	349.144
T8W8	0.0351423	500.381		T8W8	0.035135	564.754		T8W8	0.0351279	366.357
T8W9	0.0354201	362.654		T8W9	0.0354128	408.993		T8W9	0.0354057	345.041
T8W10	0.0356979	381.469		T8W10	0.0356906	405.89		T8W10	0.0356835	382.97
T8W11	0.0359757	397.383		T8W11	0.0359683	441.923		T8W11	0.0359613	365.556
T8W12	0.0362534	430.612		T8W12	0.0362461	445.926		T8W12	0.0362391	392.478
T8W13	0.0365312	358.451		T8W13	0.0365239	408.092		T8W13	0.0365168	366.157
T8W14	0.036809	380.368		T8W14	0.0368017	397.082		T8W14	0.0367946	372.762
T8W15	0.0370868	398.484		T8W15	0.0370794	414.698		T8W15	0.0370724	377.466
T8W16	0.0373646	420.203		T8W16	0.0373572	450.431		T8W16	0.0373502	388.475
T9W1	0.0377055	402.387		T9W1	0.0376939	428.61		T9W1	0.0376881	313.718
T9W2	0.0379833	437.418		T9W2	0.0379716	465.545		T9W2	0.0379659	350.445
T9W3	0.0382611	407.692		T9W3	0.0382494	470.35		T9W3	0.0382437	348.543
T9W4	0.0385388	426.508		T9W4	0.0385272	499.68		T9W4	0.0385215	377.566
T9W5	0.0388166	377.166		T9W5	0.038805	488.769		T9W5	0.0387993	321.924
T9W6	0.0390944	386.674		T9W6	0.0390827	495.576		T9W6	0.039077	339.436
T9W7	0.0393722	397.783		T9W7	0.0393605	538.523		T9W7	0.0393548	347.843
T9W8	0.03965	499.48		T9W8	0.0396383	564.453		T9W8	0.0396326	364.556
T9W9	0.0399277	362.154		T9W9	0.0399161	408.792		T9W9	0.0399104	345.441
T9W10	0.0402055	382.67		T9W10	0.0401939	407.391		T9W10	0.0401882	384.071
T9W11	0.0404833	397.783		T9W11	0.0404716	441.823		T9W11	0.0404659	364.456
T9W12	0.0407611	430.212		T9W12	0.0407494	446.927		T9W12	0.0407437	392.979
T9W13	0.0410389	358.551		T9W13	0.0410272	408.392		T9W13	0.0410215	366.757
T9W14	0.0413167	380.969		T9W14	0.041305	397.583		T9W14	0.0412993	373.162
T9W15	0.0415944	398.183		T9W15	0.0415828	415.098		T9W15	0.0415771	377.966
T9W16	0.0418722	419.902		T9W16	0.0418605	450.13		T9W16	0.0418548	387.774
T10W1	0.0422132	401.086		T10W1	0.0421988	426.909		T10W1	0.042195	313.818
T10W2	0.0424909	436.518		T10W2	0.0424766	465.646		T10W2	0.0424728	349.744
T10W3	0.0427687	407.692		T10W3	0.0427544	471.652		T10W3	0.0427505	348.243
T10W4	0.0430465	426.709		T10W4	0.0430321	500.081		T10W4	0.0430283	377.666
T10W5	0.0433243	377.066		T10W5	0.0433099	488.369		T10W5	0.0433061	322.824
T10W6	0.0436021	387.374		T10W6	0.0435877	495.876		T10W6	0.0435839	339.837
T10W7	0.0438798	398.083		T10W7	0.0438655	538.823		T10W7	0.0438617	349.344
T10W8	0.0441576	498.579		T10W8	0.0441433	563.752		T10W8	0.0441394	365.356
T10W9	0.0444354	362.454		T10W9	0.044421	409.293		T10W9	0.0444172	345.241
T10W10	0.0447132	383.271		T10W10	0.0446988	406.691		T10W10	0.044695	382.97
T10W11	0.044991	397.383		T10W11	0.0449766	441.422		T10W11	0.0449728	364.255
T10W12	0.0452687	430.312		T10W12	0.0452544	446.527		T10W12	0.0452506	393.279
T10W13	0.0455465	359.552		T10W13	0.0455322	407.491		T10W13	0.0455283	367.358
T10W14	0.0458243	380.869		T10W14	0.0458099	397.082		T10W14	0.0458061	371.761
T10W15	0.0461021	398.183		T10W15	0.0460877	415.699		T10W15	0.0460839	377.166
T10W16	0.0463799	420.203		T10W16	0.0463655	450.531		T10W16	0.0463617	388.275
T11W1	0.0467192	402.087		T11W1	0.0467048	427.709		T11W1	0.0467026	313.218
T11W2	0.046997	437.518		T11W2	0.0469826	466.046		T11W2	0.0469804	349.844
T11W3	0.0472747	406.691		T11W3	0.0472604	470.951		T11W3	0.0472582	348.543
T11W4	0.0475525	426.308		T11W4	0.0475382	499.881		T11W4	0.047536	377.366
T11W5	0.0478303	377.566		T11W5	0.0478159	488.769		T11W5	0.0478138	322.424
T11W6	0.0481081	386.774		T11W6	0.0480937	495.076		T11W6	0.0480915	340.337
T11W7	0.0483859	398.383		T11W7	0.0483715	538.523		T11W7	0.0483693	349.144
T11W8	0.0486636	498.479		T11W8	0.0486493	563.152		T11W8	0.0486471	363.355
T11W9	0.0489414	363.555		T11W9	0.0489271	408.292		T11W9	0.0489249	345.741
T11W10	0.0492192	382.57		T11W10	0.0492048	406.09		T11W10	0.0492027	383.171
T11W11	0.049497	397.583		T11W11	0.0494826	441.422		T11W11	0.0494804	365.056
T11W12	0.0497748	429.911		T11W12	0.0497604	447.428		T11W12	0.0497582	392.078
T11W13	0.0500525	359.251		T11W13	0.0500382	407.191		T11W13	0.050036	366.557
T11W14	0.0503303	381.069		T11W14	0.0503159	396.182		T11W14	0.0503138	371.261
T11W15	0.0506081	398.484		T11W15	0.0505937	414.998		T11W15	0.0505915	376.765
T11W16	0.0508859	419.702		T11W16	0.0508715	450.831		T11W16	0.0508693	387.975
T12W1	0.0512236	401.586		T12W1	0.0512092	427.409		T12W1	0.0511889	312.317
T12W2	0.0515014	436.918		T12W2	0.051487	466.446		T12W2	0.0514666	349.744
T12W3	0.0517792	406.39		T12W3	0.0517648	470.651		T12W3	0.0517444	347.342
T12W4	0.0520569	426.408		T12W4	0.0520426	499.18		T12W4	0.0520222	377.066
T12W5	0.0523347	376.966		T12W5	0.0523204	488.869		T12W5	0.0523	322.224
T12W6	0.0526125	386.974		T12W6	0.0525981	495.776		T12W6	0.0525777	339.136
T12W7	0.0528903	398.484		T12W7	0.0528759	538.423		T12W7	0.0528555	348.143
T12W8	0.053168	499.08		T12W8	0.0531537	563.252		T12W8	0.0531333	365.556
T12W9	0.0534458	362.354		T12W9	0.0534315	408.592		T12W9	0.0534111	345.141
T12W10	0.0537236	382.97		T12W10	0.0537093	407.892		T12W10	0.0536889	382.97
T12W11	0.0540014	397.683		T12W11	0.053987	440.621		T12W11	0.0539666	365.156
T12W12	0.0542792	429.411		T12W12	0.0542648	445.826		T12W12	0.0542444	393.279
T12W13	0.0545569	359.552		T12W13	0.0545426	407.291		T12W13	0.0545222	366.657
T12W14	0.0548347	380.368		T12W14	0.0548204	396.782		T12W14	0.0548	372.562
T12W15	0.0551125	397.483		T12W15	0.0550982	414.998		T12W15	0.0550778	376.665
T12W16	0.0553903	419.302		T12W16	0.0553759	451.031		T12W16	0.0553555	388.675
T13W1	0.055728	400.785		T13W1	0.0557134	427.81		T13W1	0.0556957	312.617
T13W2	0.0560058	436.718		T13W2	0.0559911	466.647		T13W2	0.0559735	349.644
T13W3	0.0562835	406.19		T13W3	0.0562689	470.751		T13W3	0.0562513	348.243
T13W4	0.0565613	425.708		T13W4	0.0565467	498.88		T13W4	0.056529	376.865
T13W5	0.0568391	376.365		T13W5	0.0568245	487.768		T13W5	0.0568068	322.524
T13W6	0.0571169	385.973		T13W6	0.0571022	495.876		T13W6	0.0570846	339.136
T13W7	0.0573946	397.483		T13W7	0.05738	538.323		T13W7	0.0573624	349.444
T13W8	0.0576724	498.279		T13W8	0.0576578	563.652		T13W8	0.0576401	365.556
T13W9	0.0579502	362.454		T13W9	0.0579356	409.293		T13W9	0.0579179	345.141
T13W10	0.058228	381.669		T13W10	0.0582134	406.19		T13W10	0.0581957	382.47
T13W11	0.0585058	397.583		T13W11	0.0584911	441.522		T13W11	0.0584735	365.056
T13W12	0.0587835	430.412		T13W12	0.0587689	446.227		T13W12	0.0587513	392.178
T13W13	0.0590613	358.251		T13W13	0.0590467	407.591		T13W13	0.059029	367.058
T13W14	0.0593391	380.168		T13W14	0.0593245	397.583		T13W14	0.0593068	371.161
T13W15	0.0596169	397.883		T13W15	0.0596023	414.698		T13W15	0.0595846	376.966
T13W16	0.0598947	418.301		T13W16	0.05988	451.031		T13W16	0.0598624	388.075
T14W1	0.0602332	402.687		T14W1	0.0601665	427.409		T14W1	0.0602009	313.518
T14W2	0.060511	436.918		T14W2	0.0604442	466.346		T14W2	0.0604787	350.144
T14W3	0.0607888	406.49		T14W3	0.060722	470.651		T14W3	0.0607565	347.542
T14W4	0.0610665	425.507		T14W4	0.0609998	500.281		T14W4	0.0610342	377.366
T14W5	0.0613443	376.465		T14W5	0.0612776	488.869		T14W5	0.061312	321.724
T14W6	0.0616221	386.273		T14W6	0.0615554	494.775		T14W6	0.0615898	338.436
T14W7	0.0618999	398.383		T14W7	0.0618332	538.123		T14W7	0.0618676	348.944
T14W8	0.0621776	498.479		T14W8	0.0621109	564.353		T14W8	0.0621454	365.556
T14W9	0.0624554	362.054		T14W9	0.0623887	409.293		T14W9	0.0624231	344.44
T14W10	0.0627332	381.669		T14W10	0.0626665	406.691		T14W10	0.0627009	382.47
T14W11	0.063011	397.683		T14W11	0.0629443	441.923		T14W11	0.0629787	364.456
T14W12	0.0632888	429.711		T14W12	0.0632221	445.626		T14W12	0.0632565	393.98
T14W13	0.0635665	358.951		T14W13	0.0634998	407.692		T14W13	0.0635342	367.558
T14W14	0.0638443	380.969		T14W14	0.0637776	397.283		T14W14	0.063812	372.362
T14W15	0.0641221	398.183		T14W15	0.0640554	414.998		T14W15	0.0640898	376.966
T14W16	0.0643999	418.101		T14W16	0.0643332	450.231		T14W16	0.0643676	388.175
T15W1	0.0647384	401.686		T15W1	0.0646706	426.809		T15W1	0.0647053	312.517
T15W2	0.0650162	436.417		T15W2	0.0649484	466.146		T15W2	0.0649831	349.344
T15W3	0.065294	406.691		T15W3	0.0652262	471.151		T15W3	0.0652608	348.543
T15W4	0.0655717	426.809		T15W4	0.0655039	500.181		T15W4	0.0655386	376.165
T15W5	0.0658495	377.066		T15W5	0.0657817	488.969		T15W5	0.0658164	322.624
T15W6	0.0661273	386.674		T15W6	0.0660595	494.575		T15W6	0.0660942	339.036
T15W7	0.0664051	397.883		T15W7	0.0663373	537.522		T15W7	0.066372	347.943
T15W8	0.0666829	498.88		T15W8	0.0666151	563.752		T15W8	0.0666497	364.956
T15W9	0.0669606	361.954		T15W9	0.0668928	408.192		T15W9	0.0669275	345.341
T15W10	0.0672384	382.87		T15W10	0.0671706	407.091		T15W10	0.0672053	382.47
T15W11	0.0675162	396.682		T15W11	0.0674484	441.222		T15W11	0.0674831	363.955
T15W12	0.067794	430.512		T15W12	0.0677262	446.627		T15W12	0.0677609	392.478
T15W13	0.0680718	358.951		T15W13	0.0680039	407.391		T15W13	0.0680386	366.157
T15W14	0.0683495	381.069		T15W14	0.0682817	397.182		T15W14	0.0683164	371.561
T15W15	0.0686273	398.283		T15W15	0.0685595	414.297		T15W15	0.0685942	376.765
T15W16	0.0689051	419.102		T15W16	0.0688373	450.331		T15W16	0.068872	386.874
T16W1	0.0692428	401.886		T16W1	0.0691571	427.91		T16W1	0.0692091	313.118
T16W2	0.0695206	435.617		T16W2	0.0694349	466.146		T16W2	0.0694869	350.645
T16W3	0.0697983	406.791		T16W3	0.0697127	470.45		T16W3	0.0697647	347.542
T16W4	0.0700761	425.908		T16W4	0.0699904	499.881		T16W4	0.0700425	376.365
T16W5	0.0703539	375.865		T16W5	0.0702682	487.768		T16W5	0.0703203	322.324
T16W6	0.0706317	386.974		T16W6	0.070546	495.576		T16W6	0.070598	338.836
T16W7	0.0709095	398.283		T16W7	0.0708238	537.822		T16W7	0.0708758	347.542
T16W8	0.0711872	498.88		T16W8	0.0711015	563.452		T16W8	0.0711536	365.256
T16W9	0.071465	362.654		T16W9	0.0713793	408.592		T16W9	0.0714314	345.141
T16W10	0.0717428	382.87		T16W10	0.0716571	406.791		T16W10	0.0717092	383.171
T16W11	0.0720206	397.383		T16W11	0.0719349	441.823		T16W11	0.0719869	364.856
T16W12	0.0722984	429.811		T16W12	0.0722127	446.327		T16W12	0.0722647	393.579
T16W13	0.0725761	358.051		T16W13	0.0724904	407.491		T16W13	0.0725425	366.357
T16W14	0.0728539	380.969		T16W14	0.0727682	396.282		T16W14	0.0728203	371.161
T16W15	0.0731317	398.684		T16W15	0.073046	414.197		T16W15	0.0730981	375.765
T16W16	0.0734095	419.402		T16W16	0.0733238	450.731		T16W16	0.0733758	386.874
T17W1	0.0737466	401.586		T17W1	0.073662	426.909		T17W1	0.0736625	312.617
T17W2	0.0740244	436.117		T17W2	0.0739398	464.945		T17W2	0.0739403	350.245
T17W3	0.0743022	406.09		T17W3	0.0742176	470.35		T17W3	0.0742181	347.943
T17W4	0.07458	426.508		T17W4	0.0744954	498.579		T17W4	0.0744959	377.066
T17W5	0.0748578	376.665		T17W5	0.0747732	488.469		T17W5	0.0747737	322.124
T17W6	0.0751355	385.573		T17W6	0.0750509	495.576		T17W6	0.0750514	338.836
T17W7	0.0754133	397.683		T17W7	0.0753287	538.723		T17W7	0.0753292	347.643
T17W8	0.0756911	498.679		T17W8	0.0756065	562.551		T17W8	0.075607	365.857
T17W9	0.0759689	362.854		T17W9	0.0758843	408.592		T17W9	0.0758848	344.84
T17W10	0.0762467	382.17		T17W10	0.076162	405.99		T17W10	0.0761626	383.171
T17W11	0.0765244	397.383		T17W11	0.0764398	441.222		T17W11	0.0764403	363.755
T17W12	0.0768022	429.411		T17W12	0.0767176	445.526		T17W12	0.0767181	392.278
T17W13	0.07708	357.55		T17W13	0.0769954	406.891		T17W13	0.0769959	365.857
T17W14	0.0773578	380.268		T17W14	0.0772732	395.681		T17W14	0.0772737	372.362
T17W15	0.0776356	398.183		T17W15	0.0775509	414.798		T17W15	0.0775514	376.265
T17W16	0.0779133	418.401		T17W16	0.0778287	450.13		T17W16	0.0778292	387.074
T18W1	0.0782527	401.386		T18W1	0.0781678	427.709		T18W1	0.0781484	312.317
T18W2	0.0785305	436.918		T18W2	0.0784456	465.946		T18W2	0.0784262	350.144
T18W3	0.0788082	406.29		T18W3	0.0787233	470.55		T18W3	0.078704	347.643
T18W4	0.079086	427.009		T18W4	0.0790011	498.579		T18W4	0.0789818	377.066
T18W5	0.0793638	377.566		T18W5	0.0792789	487.668		T18W5	0.0792595	321.924
T18W6	0.0796416	386.573		T18W6	0.0795567	495.776		T18W6	0.0795373	338.135
T18W7	0.0799193	398.183		T18W7	0.0798345	538.123		T18W7	0.0798151	347.643
T18W8	0.0801971	498.179		T18W8	0.0801122	562.05		T18W8	0.0800929	364.456
T18W9	0.0804749	361.854		T18W9	0.08039	407.792		T18W9	0.0803706	344.54
T18W10	0.0807527	382.47		T18W10	0.0806678	405.59		T18W10	0.0806484	383.071
T18W11	0.0810305	395.981		T18W11	0.0809456	440.922		T18W11	0.0809262	364.556
T18W12	0.0813082	429.511		T18W12	0.0812234	446.026		T18W12	0.081204	392.178
T18W13	0.081586	359.352		T18W13	0.0815011	407.191		T18W13	0.0814818	367.158
T18W14	0.0818638	381.069		T18W14	0.0817789	396.882		T18W14	0.0817595	372.162
T18W15	0.0821416	397.783		T18W15	0.0820567	414.998		T18W15	0.0820373	376.565
T18W16	0.0824194	418.801		T18W16	0.0823345	449.83		T18W16	0.0823151	387.274
T19W1	0.0827595	401.886		T19W1	0.0826545	427.509		T19W1	0.0826336	312.617
T19W2	0.0830373	437.018		T19W2	0.0829323	466.446		T19W2	0.0829113	349.744
T19W3	0.0833151	406.791		T19W3	0.0832101	470.851		T19W3	0.0831891	348.443
T19W4	0.0835928	426.408		T19W4	0.0834879	498.479		T19W4	0.0834669	376.365
T19W5	0.0838706	377.266		T19W5	0.0837657	488.268		T19W5	0.0837447	321.924
T19W6	0.0841484	386.073		T19W6	0.0840435	495.576		T19W6	0.0840224	338.135
T19W7	0.0844262	397.483		T19W7	0.0843212	537.322		T19W7	0.0843002	347.042
T19W8	0.084704	498.379		T19W8	0.084599	562.651		T19W8	0.084578	364.556
T19W9	0.0849817	361.753		T19W9	0.0848768	408.893		T19W9	0.0848558	344.64
T19W10	0.0852595	382.37		T19W10	0.0851546	406.791		T19W10	0.0851336	384.372
T19W11	0.0855373	397.983		T19W11	0.0854323	442.323		T19W11	0.0854113	364.255
T19W12	0.0858151	429.911		T19W12	0.0857101	446.727		T19W12	0.0856891	393.179
T19W13	0.0860929	358.851		T19W13	0.0859879	407.191		T19W13	0.0859669	365.857
T19W14	0.0863706	380.568		T19W14	0.0862657	396.782		T19W14	0.0862447	372.062
T19W15	0.0866484	398.584		T19W15	0.0865435	414.297		T19W15	0.0865225	375.765
T19W16	0.0869262	418.501		T19W16	0.0868212	450.231		T19W16	0.0868002	386.273
T20W1	0.0872655	401.786		T20W1	0.0871614	427.409		T20W1	0.087137	312.717
T20W2	0.0875433	436.317		T20W2	0.0874392	464.945		T20W2	0.0874147	349.544
T20W3	0.0878211	407.091		T20W3	0.087717	471.051		T20W3	0.0876925	347.542
T20W4	0.0880989	426.308		T20W4	0.0879947	498.88		T20W4	0.0879703	377.466
T20W5	0.0883766	376.465		T20W5	0.0882725	488.068		T20W5	0.0882481	321.624
T20W6	0.0886544	385.773		T20W6	0.0885503	494.074		T20W6	0.0885259	338.736
T20W7	0.0889322	397.383		T20W7	0.0888281	537.322		T20W7	0.0888036	347.743
T20W8	0.08921	497.678		T20W8	0.0891059	562.451		T20W8	0.0890814	363.755
T20W9	0.0894878	361.854		T20W9	0.0893836	407.692		T20W9	0.0893592	345.241
T20W10	0.0897655	382.47		T20W10	0.0896614	405.89		T20W10	0.089637	382.97
T20W11	0.0900433	396.982		T20W11	0.0899392	441.823		T20W11	0.0899147	363.555
T20W12	0.0903211	429.611		T20W12	0.090217	447.428		T20W12	0.0901925	391.077
T20W13	0.0905989	359.151		T20W13	0.0904948	407.992		T20W13	0.0904703	365.857
T20W14	0.0908767	379.968		T20W14	0.0907725	396.182		T20W14	0.0907481	371.261
T20W15	0.0911544	398.684		T20W15	0.0910503	414.598		T20W15	0.0910259	376.265
T20W16	0.0914322	418.301		T20W16	0.0913281	449.93		T20W16	0.0913036	387.174
T21W1	0.0917699	402.387		T21W1	0.0916313	426.508		T21W1	0.091643	312.717
T21W2	0.0920477	436.518		T21W2	0.0919091	465.345		T21W2	0.0919208	348.743
T21W3	0.0923255	405.49		T21W3	0.0921869	470.55		T21W3	0.0921985	347.342
T21W4	0.0926032	426.208		T21W4	0.0924647	499.58		T21W4	0.0924763	376.365
T21W5	0.092881	376.265		T21W5	0.0927425	487.868		T21W5	0.0927541	321.524
T21W6	0.0931588	385.172		T21W6	0.0930202	494.074		T21W6	0.0930319	339.536
T21W7	0.0934366	398.083		T21W7	0.093298	537.222		T21W7	0.0933096	347.542
T21W8	0.0937144	498.179		T21W8	0.0935758	563.252		T21W8	0.0935874	363.555
T21W9	0.0939921	361.954		T21W9	0.0938536	408.392		T21W9	0.0938652	344.74
T21W10	0.0942699	382.17		T21W10	0.0941314	406.09		T21W10	0.094143	382.97
T21W11	0.0945477	396.882		T21W11	0.0944091	440.721		T21W11	0.0944208	363.655
T21W12	0.0948255	429.511		T21W12	0.0946869	446.127		T21W12	0.0946986	391.878
T21W13	0.0951033	358.251		T21W13	0.0949647	406.09		T21W13	0.0949763	365.957
T21W14	0.095381	380.568		T21W14	0.0952425	397.883		T21W14	0.0952541	371.761
T21W15	0.0956588	398.684		T21W15	0.0955203	414.798		T21W15	0.0955319	376.265
T21W16	0.0959366	418.101		T21W16	0.095798	449.93		T21W16	0.0958097	387.074
T22W1	0.096274	401.186		T22W1	0.0961347	426.308		T22W1	0.0961506	312.317
T22W2	0.0965518	435.417		T22W2	0.0964124	466.046		T22W2	0.0964284	348.843
T22W3	0.0968296	406.591		T22W3	0.0966902	470.25		T22W3	0.0967062	348.143
T22W4	0.0971074	425.908		T22W4	0.096968	499.58		T22W4	0.096984	375.965
T22W5	0.0973852	376.465		T22W5	0.0972458	487.367		T22W5	0.0972617	321.123
T22W6	0.0976629	386.173		T22W6	0.0975235	495.076		T22W6	0.0975395	339.236
T22W7	0.0979407	398.183		T22W7	0.0978013	537.622		T22W7	0.0978173	347.542
T22W8	0.0982185	497.578		T22W8	0.0980791	563.052		T22W8	0.0980951	363.855
T22W9	0.0984963	361.553		T22W9	0.0983569	407.692		T22W9	0.0983729	343.539
T22W10	0.0987741	382.77		T22W10	0.0986347	405.99		T22W10	0.0986506	382.17
T22W11	0.0990518	397.583		T22W11	0.0989124	441.122		T22W11	0.0989284	364.055
T22W12	0.0993296	428.61		T22W12	0.0991902	446.026		T22W12	0.0992062	391.578
T22W13	0.0996074	358.651		T22W13	0.099468	407.792		T22W13	0.099484	366.257
T22W14	0.0998852	381.069		T22W14	0.0997458	396.882		T22W14	0.0997618	371.261
T22W15	0.100163	397.683		T22W15	0.100024	414.097		T22W15	0.10004	375.564
T22W16	0.100441	418.401		T22W16	0.100301	449.63		T22W16	0.100317	387.274
T23W1	0.10078	400.886		T23W1	0.100639	427.109		T23W1	0.100657	312.417
T23W2	0.101058	437.118		T23W2	0.100917	465.145		T23W2	0.100934	348.944
T23W3	0.101336	406.39		T23W3	0.101194	471.451		T23W3	0.101212	347.643
T23W4	0.101613	424.807		T23W4	0.101472	499.28		T23W4	0.10149	376.365
T23W5	0.101891	376.865		T23W5	0.10175	488.268		T23W5	0.101768	320.323
T23W6	0.102169	386.473		T23W6	0.102028	494.775		T23W6	0.102046	338.836
T23W7	0.102447	396.382		T23W7	0.102305	538.423		T23W7	0.102323	348.543
T23W8	0.102725	497.878		T23W8	0.102583	563.052		T23W8	0.102601	364.756
T23W9	0.103002	362.554		T23W9	0.102861	408.492		T23W9	0.102879	344.64
T23W10	0.10328	382.07		T23W10	0.103139	405.69		T23W10	0.103157	382.67
T23W11	0.103558	397.082		T23W11	0.103417	441.823		T23W11	0.103434	363.355
T23W12	0.103836	430.212		T23W12	0.103694	446.327		T23W12	0.103712	392.578
T23W13	0.104113	358.851		T23W13	0.103972	406.691		T23W13	0.10399	366.757
T23W14	0.104391	380.769		T23W14	0.10425	396.282		T23W14	0.104268	371.761
T23W15	0.104669	397.783		T23W15	0.104528	414.698		T23W15	0.104546	376.865
T23W16	0.104947	416.9		T23W16	0.104805	449.93		T23W16	0.104823	387.474
T24W1	0.105286	401.586		T24W1	0.105144	426.909		T24W1	0.105161	311.717
T24W2	0.105564	436.918		T24W2	0.105422	464.845		T24W2	0.105439	348.543
T24W3	0.105842	405.389		T24W3	0.1057	470.651		T24W3	0.105717	347.342
T24W4	0.106119	425.708		T24W4	0.105977	499.28		T24W4	0.105994	376.165
T24W5	0.106397	376.065		T24W5	0.106255	488.769		T24W5	0.106272	320.723
T24W6	0.106675	385.673		T24W6	0.106533	495.476		T24W6	0.10655	338.836
T24W7	0.106953	396.782		T24W7	0.106811	538.423		T24W7	0.106828	346.542
T24W8	0.107231	498.479		T24W8	0.107088	562.951		T24W8	0.107106	363.655
T24W9	0.107508	361.954		T24W9	0.107366	406.891		T24W9	0.107383	343.339
T24W10	0.107786	382.97		T24W10	0.107644	406.29		T24W10	0.107661	382.77
T24W11	0.108064	397.182		T24W11	0.107922	441.122		T24W11	0.107939	364.556
T24W12	0.108342	429.911		T24W12	0.1082	445.626		T24W12	0.108217	391.377
T24W13	0.108619	359.051		T24W13	0.108477	407.491		T24W13	0.108494	365.356
T24W14	0.108897	380.568		T24W14	0.108755	397.182		T24W14	0.108772	371.361
T24W15	0.109175	398.884		T24W15	0.109033	414.998		T24W15	0.10905	376.765
T24W16	0.109453	418.701		T24W16	0.109311	448.829		T24W16	0.109328	387.074
T25W1	0.109756	401.386		T25W1	0.109648	426.909		T25W1	0.109647	312.417
T25W2	0.110034	436.518		T25W2	0.109926	464.845		T25W2	0.109925	349.444
T25W3	0.110312	405.389		T25W3	0.110204	470.05		T25W3	0.110202	347.542
T25W4	0.11059	425.507		T25W4	0.110482	499.38		T25W4	0.11048	376.765
T25W5	0.110867	376.665		T25W5	0.110759	487.067		T25W5	0.110758	321.223
T25W6	0.111145	386.573		T25W6	0.111037	495.376		T25W6	0.111036	338.536
T25W7	0.111423	398.884		T25W7	0.111315	537.822		T25W7	0.111314	347.242
T25W8	0.111701	497.878		T25W8	0.111593	563.152		T25W8	0.111591	364.355
T25W9	0.111979	362.454		T25W9	0.111871	408.192		T25W9	0.111869	344.34
T25W10	0.112256	382.77		T25W10	0.112148	406.19		T25W10	0.112147	382.77
T25W11	0.112534	397.082		T25W11	0.112426	441.222		T25W11	0.112425	363.655
T25W12	0.112812	428.21		T25W12	0.112704	445.526		T25W12	0.112702	392.378
T25W13	0.11309	358.951		T25W13	0.112982	406.49		T25W13	0.11298	366.457
T25W14	0.113367	380.068		T25W14	0.11326	395.781		T25W14	0.113258	370.861
T25W15	0.113645	397.883		T25W15	0.113537	414.197		T25W15	0.113536	375.664
T25W16	0.113923	418.301		T25W16	0.113815	450.13		T25W16	0.113814	386.974
T26W1	0.11426	401.686		T26W1	0.114153	426.008		T26W1	0.114132	313.218
T26W2	0.114538	436.017		T26W2	0.11443	464.945		T26W2	0.11441	349.644
T26W3	0.114815	405.99		T26W3	0.114708	470.651		T26W3	0.114688	346.342
T26W4	0.115093	424.206		T26W4	0.114986	498.679		T26W4	0.114965	375.965
T26W5	0.115371	376.765		T26W5	0.115264	487.468		T26W5	0.115243	321.423
T26W6	0.115649	386.674		T26W6	0.115541	494.275		T26W6	0.115521	338.636
T26W7	0.115927	397.182		T26W7	0.115819	537.222		T26W7	0.115799	347.342
T26W8	0.116204	498.279		T26W8	0.116097	562.851		T26W8	0.116077	363.555
T26W9	0.116482	361.653		T26W9	0.116375	408.792		T26W9	0.116354	343.94
T26W10	0.11676	381.87		T26W10	0.116653	406.49		T26W10	0.116632	382.17
T26W11	0.117038	396.482		T26W11	0.11693	441.522		T26W11	0.11691	363.555
T26W12	0.117315	430.012		T26W12	0.117208	445.626		T26W12	0.117188	391.177
T26W13	0.117593	358.251		T26W13	0.117486	407.692		T26W13	0.117465	365.957
T26W14	0.117871	381.069		T26W14	0.117764	397.082		T26W14	0.117743	370.16
T26W15	0.118149	397.883		T26W15	0.118041	414.698		T26W15	0.118021	375.965
T26W16	0.118427	417.8		T26W16	0.118319	450.03		T26W16	0.118299	386.373
T27W1	0.118765	402.087		T27W1	0.118657	426.809		T27W1	0.118636	312.017
T27W2	0.119043	436.317		T27W2	0.118935	464.645		T27W2	0.118914	349.944
T27W3	0.119321	405.79		T27W3	0.119213	468.849		T27W3	0.119191	346.642
T27W4	0.119598	426.809		T27W4	0.119491	499.08		T27W4	0.119469	374.764
T27W5	0.119876	376.565		T27W5	0.119769	488.068		T27W5	0.119747	321.423
T27W6	0.120154	386.073		T27W6	0.120046	495.576		T27W6	0.120025	339.036
T27W7	0.120432	397.283		T27W7	0.120324	537.422		T27W7	0.120302	347.743
T27W8	0.12071	497.478		T27W8	0.120602	562.15		T27W8	0.12058	364.556
T27W9	0.120987	361.553		T27W9	0.12088	408.492		T27W9	0.120858	345.241
T27W10	0.121265	381.169		T27W10	0.121157	405.99		T27W10	0.121136	381.369
T27W11	0.121543	396.882		T27W11	0.121435	441.923		T27W11	0.121414	363.655
T27W12	0.121821	429.211		T27W12	0.121713	446.527		T27W12	0.121691	392.578
T27W13	0.122098	358.551		T27W13	0.121991	407.191		T27W13	0.121969	365.456
T27W14	0.122376	380.168		T27W14	0.122269	395.881		T27W14	0.122247	370.46
T27W15	0.122654	396.682		T27W15	0.122546	413.897		T27W15	0.122525	376.065
T27W16	0.122932	418.301		T27W16	0.122824	448.929		T27W16	0.122802	386.674
T28W1	0.123272	401.586		T28W1	0.123162	426.809		T28W1	0.123141	312.517
T28W2	0.12355	437.018		T28W2	0.123439	464.945		T28W2	0.123419	349.144
T28W3	0.123827	405.59		T28W3	0.123717	470.851		T28W3	0.123697	347.442
T28W4	0.124105	425.607		T28W4	0.123995	499.781		T28W4	0.123974	376.165
T28W5	0.124383	376.765		T28W5	0.124273	487.267		T28W5	0.124252	322.324
T28W6	0.124661	386.073		T28W6	0.12455	494.575		T28W6	0.12453	338.236
T28W7	0.124939	397.182		T28W7	0.124828	538.123		T28W7	0.124808	347.743
T28W8	0.125216	498.179		T28W8	0.125106	562.951		T28W8	0.125085	364.956
T28W9	0.125494	361.153		T28W9	0.125384	407.992		T28W9	0.125363	344.44
T28W10	0.125772	381.87		T28W10	0.125662	404.889		T28W10	0.125641	381.369
T28W11	0.12605	396.282		T28W11	0.125939	440.922		T28W11	0.125919	363.755
T28W12	0.126328	429.411		T28W12	0.126217	445.726		T28W12	0.126196	391.878
T28W13	0.126605	358.851		T28W13	0.126495	407.291		T28W13	0.126474	364.956
T28W14	0.126883	380.268		T28W14	0.126773	396.682		T28W14	0.126752	370.961
T28W15	0.127161	398.784		T28W15	0.12705	414.998		T28W15	0.12703	375.264
T28W16	0.127439	418.401		T28W16	0.127328	449.63		T28W16	0.127308	387.174
T29W1	0.127777	402.287		T29W1	0.127647	427.309		T29W1	0.127649	311.316
T29W2	0.128055	436.117		T29W2	0.127925	465.445		T29W2	0.127926	349.344
T29W3	0.128333	404.789		T29W3	0.128203	470.35		T29W3	0.128204	347.643
T29W4	0.12861	426.108		T29W4	0.128481	499.38		T29W4	0.128482	375.865
T29W5	0.128888	377.066		T29W5	0.128759	488.268		T29W5	0.12876	321.023
T29W6	0.129166	385.973		T29W6	0.129036	494.675		T29W6	0.129037	338.336
T29W7	0.129444	397.082		T29W7	0.129314	537.922		T29W7	0.129315	347.042
T29W8	0.129722	497.678		T29W8	0.129592	562.851		T29W8	0.129593	364.856
T29W9	0.129999	362.654		T29W9	0.12987	407.692		T29W9	0.129871	344.14
T29W10	0.130277	381.669		T29W10	0.130147	406.29		T29W10	0.130149	382.17
T29W11	0.130555	397.082		T29W11	0.130425	441.622		T29W11	0.130426	362.854
T29W12	0.130833	429.511		T29W12	0.130703	446.627		T29W12	0.130704	391.578
T29W13	0.13111	358.951		T29W13	0.130981	406.591		T29W13	0.130982	365.156
T29W14	0.131388	380.268		T29W14	0.131259	396.582		T29W14	0.13126	371.361
T29W15	0.131666	397.683		T29W15	0.131536	413.997		T29W15	0.131538	376.165
T29W16	0.131944	417.7		T29W16	0.131814	449.53		T29W16	0.131815	387.274
T30W1	0.132282	401.686		T30W1	0.132151	427.109		T30W1	0.132155	311.617
T30W2	0.13256	436.618		T30W2	0.132429	464.745		T30W2	0.132433	349.444
T30W3	0.132837	405.99		T30W3	0.132706	470.15		T30W3	0.132711	346.842
T30W4	0.133115	425.407		T30W4	0.132984	498.679		T30W4	0.132989	376.465
T30W5	0.133393	377.266		T30W5	0.133262	487.267		T30W5	0.133267	321.924
T30W6	0.133671	386.273		T30W6	0.13354	494.575		T30W6	0.133544	338.636
T30W7	0.133948	396.882		T30W7	0.133818	538.022		T30W7	0.133822	346.642
T30W8	0.134226	498.079		T30W8	0.134095	562.351		T30W8	0.1341	364.656
T30W9	0.134504	361.453		T30W9	0.134373	407.191		T30W9	0.134378	344.44
T30W10	0.134782	382.67		T30W10	0.134651	405.289		T30W10	0.134655	381.569
T30W11	0.13506	397.182		T30W11	0.134929	440.721		T30W11	0.134933	362.954
T30W12	0.135337	429.811		T30W12	0.135206	445.926		T30W12	0.135211	391.678
T30W13	0.135615	359.652		T30W13	0.135484	406.791		T30W13	0.135489	365.757
T30W14	0.135893	380.068		T30W14	0.135762	395.981		T30W14	0.135767	370.66
T30W15	0.136171	397.182		T30W15	0.13604	414.698		T30W15	0.136044	376.165
T30W16	0.136448	417.8		T30W16	0.136318	447.928		T30W16	0.136322	385.673
T31W1	0.136786	401.186		T31W1	0.136657	426.608		T31W1	0.136661	311.817
T31W2	0.137064	436.417		T31W2	0.136934	465.045		T31W2	0.136938	349.244
T31W3	0.137342	406.691		T31W3	0.137212	469.349		T31W3	0.137216	347.242
T31W4	0.13762	425.708		T31W4	0.13749	498.679		T31W4	0.137494	375.164
T31W5	0.137897	376.465		T31W5	0.137768	486.967		T31W5	0.137772	321.824
T31W6	0.138175	385.473		T31W6	0.138045	495.576		T31W6	0.13805	338.336
T31W7	0.138453	396.782		T31W7	0.138323	537.822		T31W7	0.138327	346.842
T31W8	0.138731	498.279		T31W8	0.138601	562.651		T31W8	0.138605	365.156
T31W9	0.139008	361.453		T31W9	0.138879	407.992		T31W9	0.138883	344.14
T31W10	0.139286	383.071		T31W10	0.139157	405.79		T31W10	0.139161	381.469
T31W11	0.139564	396.882		T31W11	0.139434	441.122		T31W11	0.139438	362.554
T31W12	0.139842	430.112		T31W12	0.139712	446.227		T31W12	0.139716	390.677
T31W13	0.14012	358.751		T31W13	0.13999	406.691		T31W13	0.139994	366.257
T31W14	0.140397	380.268		T31W14	0.140268	396.282		T31W14	0.140272	369.76
T31W15	0.140675	397.583		T31W15	0.140545	413.897		T31W15	0.14055	376.165
T31W16	0.140953	418.301		T31W16	0.140823	449.43		T31W16	0.140827	386.674
T32W1	0.141291	401.486		T32W1	0.141162	425.708		T32W1	0.141164	311.416
T32W2	0.141569	436.818		T32W2	0.14144	465.045		T32W2	0.141442	348.143
T32W3	0.141847	406.39		T32W3	0.141718	469.75		T32W3	0.14172	346.742
T32W4	0.142125	426.909		T32W4	0.141996	499.38		T32W4	0.141997	376.465
T32W5	0.142403	376.565		T32W5	0.142273	487.267		T32W5	0.142275	320.823
T32W6	0.14268	385.473		T32W6	0.142551	495.076		T32W6	0.142553	337.635
T32W7	0.142958	397.483		T32W7	0.142829	536.821		T32W7	0.142831	347.743
T32W8	0.143236	497.979		T32W8	0.143107	561.75		T32W8	0.143108	364.255
T32W9	0.143514	362.154		T32W9	0.143385	407.591		T32W9	0.143386	343.64
T32W10	0.143791	382.07		T32W10	0.143662	405.289		T32W10	0.143664	381.87
T32W11	0.144069	397.783		T32W11	0.14394	440.421		T32W11	0.143942	363.655
T32W12	0.144347	429.111		T32W12	0.144218	446.427		T32W12	0.14422	391.778
T32W13	0.144625	359.251		T32W13	0.144496	406.49		T32W13	0.144497	365.356
T32W14	0.144903	381.269		T32W14	0.144773	396.882		T32W14	0.144775	370.36
T32W15	0.14518	397.683		T32W15	0.145051	413.497		T32W15	0.145053	375.164
T32W16	0.145458	417.4		T32W16	0.145329	450.03		T32W16	0.145331	387.774
T33W1	0.145798	401.786		T33W1	0.145667	426.608		T33W1	0.145669	310.816
T33W2	0.146076	435.617		T33W2	0.145945	464.945		T33W2	0.145947	347.743
T33W3	0.146354	405.99		T33W3	0.146223	468.148		T33W3	0.146225	346.041
T33W4	0.146632	425.407		T33W4	0.1465	499.981		T33W4	0.146503	376.065
T33W5	0.146909	376.465		T33W5	0.146778	487.468		T33W5	0.14678	320.223
T33W6	0.147187	386.473		T33W6	0.147056	495.676		T33W6	0.147058	338.736
T33W7	0.147465	398.083		T33W7	0.147334	536.521		T33W7	0.147336	347.943
T33W8	0.147743	496.877		T33W8	0.147611	562.251		T33W8	0.147614	364.355
T33W9	0.14802	362.754		T33W9	0.147889	406.29		T33W9	0.147891	343.539
T33W10	0.148298	381.469		T33W10	0.148167	406.29		T33W10	0.148169	381.87
T33W11	0.148576	397.383		T33W11	0.148445	439.721		T33W11	0.148447	362.354
T33W12	0.148854	428.911		T33W12	0.148723	445.926		T33W12	0.148725	391.978
T33W13	0.149132	359.151		T33W13	0.149	406.19		T33W13	0.149003	365.456
T33W14	0.149409	380.468		T33W14	0.149278	396.282		T33W14	0.14928	370.56
T33W15	0.149687	398.283		T33W15	0.149556	414.397		T33W15	0.149558	374.564
T33W16	0.149965	418.201		T33W16	0.149834	449.93		T33W16	0.149836	386.874
T34W1	0.150303	400.986		T34W1	0.150152	425.908		T34W1	0.150177	310.816
T34W2	0.15058	436.818		T34W2	0.15043	464.945		T34W2	0.150455	348.643
T34W3	0.150858	405.49		T34W3	0.150708	470.15		T34W3	0.150732	346.642
T34W4	0.151136	425.207		T34W4	0.150985	498.379		T34W4	0.15101	375.965
T34W5	0.151414	376.565		T34W5	0.151263	487.167		T34W5	0.151288	321.123
T34W6	0.151692	386.573		T34W6	0.151541	494.375		T34W6	0.151566	338.436
T34W7	0.151969	397.082		T34W7	0.151819	536.321		T34W7	0.151843	347.542
T34W8	0.152247	497.678		T34W8	0.152097	562.251		T34W8	0.152121	363.755
T34W9	0.152525	361.353		T34W9	0.152374	407.291		T34W9	0.152399	343.539
T34W10	0.152803	381.469		T34W10	0.152652	405.79		T34W10	0.152677	381.669
T34W11	0.15308	397.483		T34W11	0.15293	440.822		T34W11	0.152955	363.555
T34W12	0.153358	428.71		T34W12	0.153208	445.426		T34W12	0.153232	390.877
T34W13	0.153636	358.951		T34W13	0.153485	405.99		T34W13	0.15351	364.656
T34W14	0.153914	380.168		T34W14	0.153763	397.182		T34W14	0.153788	370.36
T34W15	0.154192	397.483		T34W15	0.154041	414.497		T34W15	0.154066	375.965
T34W16	0.154469	417.8		T34W16	0.154319	449.33		T34W16	0.154344	386.473
T35W1	0.154807	400.585		T35W1	0.154655	425.507		T35W1	0.154683	311.016
T35W2	0.155085	436.818		T35W2	0.154933	464.845		T35W2	0.154961	349.144
T35W3	0.155363	406.29		T35W3	0.155211	470.851		T35W3	0.155238	346.942
T35W4	0.15564	425.307		T35W4	0.155489	499.08		T35W4	0.155516	375.865
T35W5	0.155918	376.765		T35W5	0.155766	487.367		T35W5	0.155794	321.023
T35W6	0.156196	385.372		T35W6	0.156044	494.575		T35W6	0.156072	338.336
T35W7	0.156474	396.782		T35W7	0.156322	536.02		T35W7	0.15635	346.842
T35W8	0.156751	497.078		T35W8	0.1566	562.351		T35W8	0.156627	363.855
T35W9	0.157029	361.653		T35W9	0.156877	407.992		T35W9	0.156905	343.74
T35W10	0.157307	381.469		T35W10	0.157155	405.89		T35W10	0.157183	381.469
T35W11	0.157585	396.382		T35W11	0.157433	440.721		T35W11	0.157461	362.954
T35W12	0.157863	429.111		T35W12	0.157711	445.326		T35W12	0.157738	391.277
T35W13	0.15814	359.051		T35W13	0.157989	406.991		T35W13	0.158016	365.256
T35W14	0.158418	379.868		T35W14	0.158266	396.482		T35W14	0.158294	369.96
T35W15	0.158696	397.082		T35W15	0.158544	414.598		T35W15	0.158572	374.764
T35W16	0.158974	418.901		T35W16	0.158822	449.33		T35W16	0.15885	385.673
T36W1	0.159312	401.086		T36W1	0.15916	425.607		T36W1	0.159187	311.717
T36W2	0.15959	436.217		T36W2	0.159438	465.345		T36W2	0.159465	349.544
T36W3	0.159868	405.99		T36W3	0.159716	469.85		T36W3	0.159743	346.842
T36W4	0.160146	425.107		T36W4	0.159993	497.478		T36W4	0.160021	375.664
T36W5	0.160423	376.365		T36W5	0.160271	487.768		T36W5	0.160298	320.623
T36W6	0.160701	386.373		T36W6	0.160549	495.876		T36W6	0.160576	338.936
T36W7	0.160979	396.382		T36W7	0.160827	537.222		T36W7	0.160854	347.242
T36W8	0.161257	496.777		T36W8	0.161105	562.551		T36W8	0.161132	364.355
T36W9	0.161534	361.053		T36W9	0.161382	406.49		T36W9	0.161409	343.539
T36W10	0.161812	382.77		T36W10	0.16166	405.69		T36W10	0.161687	381.469
T36W11	0.16209	396.482		T36W11	0.161938	441.022		T36W11	0.161965	362.754
T36W12	0.162368	429.311		T36W12	0.162216	445.326		T36W12	0.162243	391.177
T36W13	0.162646	358.551		T36W13	0.162493	406.591		T36W13	0.162521	365.356
T36W14	0.162923	379.968		T36W14	0.162771	396.282		T36W14	0.162798	370.36
T36W15	0.163201	397.983		T36W15	0.163049	413.597		T36W15	0.163076	376.665
T36W16	0.163479	418.301		T36W16	0.163327	449.23		T36W16	0.163354	385.773
T37W1	0.163819	401.987		T37W1	0.163647	425.307		T37W1	0.163673	311.517
T37W2	0.164097	435.817		T37W2	0.163924	465.846		T37W2	0.163951	348.643
T37W3	0.164375	405.89		T37W3	0.164202	469.549		T37W3	0.164229	346.041
T37W4	0.164652	425.908		T37W4	0.16448	499.08		T37W4	0.164506	376.365
T37W5	0.16493	376.465		T37W5	0.164758	486.867		T37W5	0.164784	320.123
T37W6	0.165208	385.973		T37W6	0.165036	494.775		T37W6	0.165062	338.636
T37W7	0.165486	396.782		T37W7	0.165313	536.621		T37W7	0.16534	347.242
T37W8	0.165764	497.578		T37W8	0.165591	562.551		T37W8	0.165618	364.155
T37W9	0.166041	361.753		T37W9	0.165869	406.591		T37W9	0.165895	343.439
T37W10	0.166319	382.07		T37W10	0.166147	405.79		T37W10	0.166173	381.569
T37W11	0.166597	396.782		T37W11	0.166424	441.322		T37W11	0.166451	363.555
T37W12	0.166875	429.111		T37W12	0.166702	445.926		T37W12	0.166729	391.578
T37W13	0.167152	358.451		T37W13	0.16698	405.99		T37W13	0.167006	365.656
T37W14	0.16743	380.168		T37W14	0.167258	395.881		T37W14	0.167284	369.56
T37W15	0.167708	398.183		T37W15	0.167536	414.497		T37W15	0.167562	375.164
T37W16	0.167986	417.7		T37W16	0.167813	449.53		T37W16	0.16784	385.673
T38W1	0.168325	401.886		T38W1	0.168154	424.506		T38W1	0.168177	311.216
T38W2	0.168603	436.718		T38W2	0.168432	464.845		T38W2	0.168454	348.543
T38W3	0.168881	405.99		T38W3	0.16871	470.25		T38W3	0.168732	347.342
T38W4	0.169159	425.708		T38W4	0.168987	498.179		T38W4	0.16901	375.765
T38W5	0.169436	376.465		T38W5	0.169265	487.768		T38W5	0.169288	319.822
T38W6	0.169714	387.074		T38W6	0.169543	494.475		T38W6	0.169565	337.935
T38W7	0.169992	396.782		T38W7	0.169821	537.021		T38W7	0.169843	347.442
T38W8	0.17027	497.478		T38W8	0.170098	562.15		T38W8	0.170121	363.655
T38W9	0.170548	361.954		T38W9	0.170376	407.992		T38W9	0.170399	343.339
T38W10	0.170825	381.669		T38W10	0.170654	405.189		T38W10	0.170677	381.87
T38W11	0.171103	397.082		T38W11	0.170932	439.721		T38W11	0.170954	363.555
T38W12	0.171381	429.211		T38W12	0.17121	445.726		T38W12	0.171232	391.177
T38W13	0.171659	358.451		T38W13	0.171487	406.49		T38W13	0.17151	364.756
T38W14	0.171936	379.868		T38W14	0.171765	396.382		T38W14	0.171788	370.26
T38W15	0.172214	397.182		T38W15	0.172043	413.597		T38W15	0.172065	375.064
T38W16	0.172492	418.001		T38W16	0.172321	449.029		T38W16	0.172343	386.473
T39W1	0.172795	400.785		T39W1	0.17266	425.708		T39W1	0.172682	311.116
T39W2	0.173073	436.217		T39W2	0.172938	464.544		T39W2	0.17296	348.543
T39W3	0.173351	405.089		T39W3	0.173215	470.25		T39W3	0.173237	346.242
T39W4	0.173629	425.307		T39W4	0.173493	497.979		T39W4	0.173515	376.365
T39W5	0.173906	377.166		T39W5	0.173771	487.267		T39W5	0.173793	320.923
T39W6	0.174184	385.673		T39W6	0.174049	494.375		T39W6	0.174071	337.935
T39W7	0.174462	396.382		T39W7	0.174326	537.222		T39W7	0.174348	347.442
T39W8	0.17474	497.078		T39W8	0.174604	562.651		T39W8	0.174626	363.855
T39W9	0.175018	361.854		T39W9	0.174882	407.992		T39W9	0.174904	343.94
T39W10	0.175295	382.47		T39W10	0.17516	405.69		T39W10	0.175182	381.769
T39W11	0.175573	396.982		T39W11	0.175438	440.421		T39W11	0.17546	363.355
T39W12	0.175851	427.91		T39W12	0.175715	445.526		T39W12	0.175737	390.477
T39W13	0.176129	358.451		T39W13	0.175993	406.19		T39W13	0.176015	365.656
T39W14	0.176406	379.668		T39W14	0.176271	395.681		T39W14	0.176293	370.16
T39W15	0.176684	397.583		T39W15	0.176549	414.097		T39W15	0.176571	375.264
T39W16	0.176962	417.4		T39W16	0.176826	449.83		T39W16	0.176848	386.473
T40W1	0.177266	401.886		T40W1	0.177164	425.107		T40W1	0.177188	310.716
T40W2	0.177543	436.117		T40W2	0.177442	464.444		T40W2	0.177466	347.142
T40W3	0.177821	404.889		T40W3	0.177719	469.65		T40W3	0.177743	346.842
T40W4	0.178099	425.407		T40W4	0.177997	497.578		T40W4	0.178021	375.364
T40W5	0.178377	376.665		T40W5	0.178275	486.967		T40W5	0.178299	319.522
T40W6	0.178654	386.373		T40W6	0.178553	493.574		T40W6	0.178577	338.536
T40W7	0.178932	397.583		T40W7	0.178831	535.92		T40W7	0.178854	347.042
T40W8	0.17921	497.078		T40W8	0.179108	561.65		T40W8	0.179132	363.855
T40W9	0.179488	362.054		T40W9	0.179386	406.691		T40W9	0.17941	342.739
T40W10	0.179766	382.07		T40W10	0.179664	404.689		T40W10	0.179688	382.07
T40W11	0.180043	397.082		T40W11	0.179942	440.321		T40W11	0.179966	363.955
T40W12	0.180321	427.81		T40W12	0.180219	445.826		T40W12	0.180243	391.177
T40W13	0.180599	358.951		T40W13	0.180497	406.691		T40W13	0.180521	366.057
T40W14	0.180877	379.568		T40W14	0.180775	396.482		T40W14	0.180799	369.059
T40W15	0.181154	398.283		T40W15	0.181053	413.897		T40W15	0.181077	375.064
T40W16	0.181432	416.499		T40W16	0.181331	448.529		T40W16	0.181355	386.674
T41W1	0.181771	401.386		T41W1	0.18165	426.709		T41W1	0.181692	311.116
T41W2	0.182049	437.018		T41W2	0.181928	464.544		T41W2	0.18197	349.044
T41W3	0.182326	404.589		T41W3	0.182205	469.549		T41W3	0.182248	347.042
T41W4	0.182604	426.308		T41W4	0.182483	497.878		T41W4	0.182526	375.464
T41W5	0.182882	376.765		T41W5	0.182761	487.067		T41W5	0.182804	319.822
T41W6	0.18316	385.673		T41W6	0.183039	493.774		T41W6	0.183081	338.135
T41W7	0.183437	396.982		T41W7	0.183316	536.821		T41W7	0.183359	346.942
T41W8	0.183715	496.777		T41W8	0.183594	561.95		T41W8	0.183637	363.155
T41W9	0.183993	361.353		T41W9	0.183872	406.991		T41W9	0.183915	344.04
T41W10	0.184271	382.07		T41W10	0.18415	406.19		T41W10	0.184192	381.669
T41W11	0.184549	396.582		T41W11	0.184428	441.222		T41W11	0.18447	362.454
T41W12	0.184826	428.41		T41W12	0.184705	444.525		T41W12	0.184748	390.877
T41W13	0.185104	357.85		T41W13	0.184983	406.691		T41W13	0.185026	364.756
T41W14	0.185382	379.868		T41W14	0.185261	395.581		T41W14	0.185304	371.061
T41W15	0.18566	397.082		T41W15	0.185539	413.797		T41W15	0.185581	375.264
T41W16	0.185937	417.3		T41W16	0.185816	448.929		T41W16	0.185859	385.973
T42W1	0.186276	401.286		T42W1	0.186153	426.308		T42W1	0.186178	311.717
T42W2	0.186554	436.217		T42W2	0.186431	465.345		T42W2	0.186456	349.844
T42W3	0.186832	404.489		T42W3	0.186708	469.85		T42W3	0.186734	345.941
T42W4	0.187109	425.507		T42W4	0.186986	498.279		T42W4	0.187012	374.964
T42W5	0.187387	375.965		T42W5	0.187264	486.166		T42W5	0.187289	320.723
T42W6	0.187665	385.773		T42W6	0.187542	494.675		T42W6	0.187567	338.736
T42W7	0.187943	397.783		T42W7	0.18782	536.12		T42W7	0.187845	347.242
T42W8	0.18822	496.177		T42W8	0.188097	561.85		T42W8	0.188123	363.655
T42W9	0.188498	362.054		T42W9	0.188375	407.091		T42W9	0.188401	343.64
T42W10	0.188776	381.97		T42W10	0.188653	404.489		T42W10	0.188678	381.669
T42W11	0.189054	396.182		T42W11	0.188931	440.822		T42W11	0.188956	362.054
T42W12	0.189332	428.41		T42W12	0.189208	444.625		T42W12	0.189234	391.478
T42W13	0.189609	358.551		T42W13	0.189486	406.19		T42W13	0.189512	365.556
T42W14	0.189887	379.668		T42W14	0.189764	395.481		T42W14	0.189789	370.36
T42W15	0.190165	397.883		T42W15	0.190042	413.397		T42W15	0.190067	374.964
T42W16	0.190443	417.3		T42W16	0.19032	449.129		T42W16	0.190345	386.273
T43W1	0.190781	401.286		T43W1	0.190659	426.308		T43W1	0.190682	311.316
T43W2	0.191058	435.917		T43W2	0.190937	463.844		T43W2	0.190959	348.743
T43W3	0.191336	406.891		T43W3	0.191215	469.549		T43W3	0.191237	346.742
T43W4	0.191614	425.307		T43W4	0.191493	497.878		T43W4	0.191515	375.564
T43W5	0.191892	377.366		T43W5	0.191771	486.767		T43W5	0.191793	320.623
T43W6	0.192169	384.972		T43W6	0.192048	494.074		T43W6	0.192071	338.135
T43W7	0.192447	397.483		T43W7	0.192326	535.219		T43W7	0.192348	346.242
T43W8	0.192725	496.677		T43W8	0.192604	562.15		T43W8	0.192626	363.054
T43W9	0.193003	361.954		T43W9	0.192882	407.591		T43W9	0.192904	343.339
T43W10	0.193281	381.469		T43W10	0.193159	405.89		T43W10	0.193182	381.369
T43W11	0.193558	396.982		T43W11	0.193437	441.022		T43W11	0.19346	362.154
T43W12	0.193836	428.911		T43W12	0.193715	446.427		T43W12	0.193737	392.278
T43W13	0.194114	358.651		T43W13	0.193993	405.99		T43W13	0.194015	364.456
T43W14	0.194392	378.667		T43W14	0.194271	396.182		T43W14	0.194293	369.459
T43W15	0.19467	397.583		T43W15	0.194548	413.397		T43W15	0.194571	375.064
T43W16	0.194947	417.7		T43W16	0.194826	448.729		T43W16	0.194848	386.974
T44W1	0.195285	400.886		T44W1	0.195164	426.108		T44W1	0.195187	311.116
T44W2	0.195563	436.417		T44W2	0.195442	464.444		T44W2	0.195465	348.343
T44W3	0.195841	405.49		T44W3	0.19572	470.45		T44W3	0.195742	346.842
T44W4	0.196118	424.506		T44W4	0.195998	497.878		T44W4	0.19602	375.464
T44W5	0.196396	377.166		T44W5	0.196275	487.267		T44W5	0.196298	320.723
T44W6	0.196674	385.873		T44W6	0.196553	494.675		T44W6	0.196576	337.435
T44W7	0.196952	396.282		T44W7	0.196831	536.421		T44W7	0.196854	346.742
T44W8	0.197229	496.978		T44W8	0.197109	562.05		T44W8	0.197131	363.255
T44W9	0.197507	362.054		T44W9	0.197387	407.391		T44W9	0.197409	343.84
T44W10	0.197785	381.269		T44W10	0.197664	404.789		T44W10	0.197687	380.268
T44W11	0.198063	396.482		T44W11	0.197942	440.822		T44W11	0.197965	362.554
T44W12	0.198341	429.011		T44W12	0.19822	445.426		T44W12	0.198242	390.877
T44W13	0.198618	358.351		T44W13	0.198498	406.791		T44W13	0.19852	365.356
T44W14	0.198896	379.668		T44W14	0.198775	396.382		T44W14	0.198798	369.56
T44W15	0.199174	396.982		T44W15	0.199053	413.697		T44W15	0.199076	375.564
T44W16	0.199452	416.499		T44W16	0.199331	449.93		T44W16	0.199354	385.372
T45W1	0.19979	401.786		T45W1	0.199634	425.808		T45W1	0.199695	309.715
T45W2	0.200068	436.618		T45W2	0.199912	464.444		T45W2	0.199972	348.944
T45W3	0.200346	405.189		T45W3	0.20019	469.349		T45W3	0.20025	346.942
T45W4	0.200624	425.107		T45W4	0.200468	497.878		T45W4	0.200528	374.664
T45W5	0.200901	377.066		T45W5	0.200745	487.968		T45W5	0.200806	320.323
T45W6	0.201179	384.071		T45W6	0.201023	494.775		T45W6	0.201083	337.635
T45W7	0.201457	397.082		T45W7	0.201301	536.321		T45W7	0.201361	347.342
T45W8	0.201735	496.577		T45W8	0.201579	561.95		T45W8	0.201639	362.554
T45W9	0.202012	361.153		T45W9	0.201857	406.19		T45W9	0.201917	342.839
T45W10	0.20229	381.469		T45W10	0.202134	405.89		T45W10	0.202195	380.468
T45W11	0.202568	396.081		T45W11	0.202412	441.022		T45W11	0.202472	362.254
T45W12	0.202846	428.01		T45W12	0.20269	445.526		T45W12	0.20275	390.777
T45W13	0.203124	358.251		T45W13	0.202968	406.791		T45W13	0.203028	363.555
T45W14	0.203401	378.967		T45W14	0.203245	396.582		T45W14	0.203306	370.26
T45W15	0.203679	397.283		T45W15	0.203523	413.797		T45W15	0.203583	375.564
T45W16	0.203957	416.399		T45W16	0.203801	447.328		T45W16	0.203861	385.673
T46W1	0.204297	401.086		T46W1	0.20412	426.008		T46W1	0.204201	310.316
T46W2	0.204575	435.717		T46W2	0.204398	464.244		T46W2	0.204478	348.843
T46W3	0.204853	405.49		T46W3	0.204676	469.75		T46W3	0.204756	346.642
T46W4	0.20513	424.206		T46W4	0.204954	497.278		T46W4	0.205034	375.564
T46W5	0.205408	377.166		T46W5	0.205231	486.867		T46W5	0.205312	320.323
T46W6	0.205686	385.873		T46W6	0.205509	493.874		T46W6	0.205589	339.136
T46W7	0.205964	396.682		T46W7	0.205787	535.72		T46W7	0.205867	346.342
T46W8	0.206242	496.077		T46W8	0.206065	561.249		T46W8	0.206145	363.555
T46W9	0.206519	361.954		T46W9	0.206342	407.191		T46W9	0.206423	343.84
T46W10	0.206797	381.369		T46W10	0.20662	404.789		T46W10	0.206701	381.469
T46W11	0.207075	396.582		T46W11	0.206898	441.322		T46W11	0.206978	361.753
T46W12	0.207353	428.61		T46W12	0.207176	445.326		T46W12	0.207256	391.077
T46W13	0.20763	357.75		T46W13	0.207454	406.49		T46W13	0.207534	365.056
T46W14	0.207908	380.368		T46W14	0.207731	395.381		T46W14	0.207812	370.16
T46W15	0.208186	396.882		T46W15	0.208009	413.497		T46W15	0.208089	375.464
T46W16	0.208464	417.1		T46W16	0.208287	449.33		T46W16	0.208367	385.773
T47W1	0.208802	401.486		T47W1	0.208624	425.808		T47W1	0.208705	310.316
T47W2	0.20908	436.017		T47W2	0.208901	465.145		T47W2	0.208983	348.143
T47W3	0.209358	405.69		T47W3	0.209179	468.949		T47W3	0.209261	346.542
T47W4	0.209636	424.707		T47W4	0.209457	497.078		T47W4	0.209538	376.165
T47W5	0.209913	376.565		T47W5	0.209735	486.767		T47W5	0.209816	320.723
T47W6	0.210191	384.772		T47W6	0.210012	494.575		T47W6	0.210094	337.535
T47W7	0.210469	396.482		T47W7	0.21029	536.721		T47W7	0.210372	346.842
T47W8	0.210747	496.177		T47W8	0.210568	562.351		T47W8	0.210649	363.955
T47W9	0.211024	362.154		T47W9	0.210846	406.891		T47W9	0.210927	342.839
T47W10	0.211302	380.368		T47W10	0.211124	404.088		T47W10	0.211205	381.469
T47W11	0.21158	396.182		T47W11	0.211401	439.921		T47W11	0.211483	362.554
T47W12	0.211858	428.21		T47W12	0.211679	445.026		T47W12	0.211761	391.077
T47W13	0.212136	358.651		T47W13	0.211957	406.691		T47W13	0.212038	365.356
T47W14	0.212413	380.368		T47W14	0.212235	396.282		T47W14	0.212316	369.86
T47W15	0.212691	395.781		T47W15	0.212512	413.897		T47W15	0.212594	375.464
T47W16	0.212969	417.3		T47W16	0.21279	449.33		T47W16	0.212872	385.973
T48W1	0.213254	401.286		T48W1	0.213129	425.908		T48W1	0.213191	310.716
T48W2	0.213532	436.718		T48W2	0.213407	465.245		T48W2	0.213469	347.442
T48W3	0.21381	406.09		T48W3	0.213685	469.75		T48W3	0.213746	346.542
T48W4	0.214087	426.608		T48W4	0.213963	498.179		T48W4	0.214024	375.264
T48W5	0.214365	376.765		T48W5	0.21424	486.867		T48W5	0.214302	320.123
T48W6	0.214643	385.573		T48W6	0.214518	494.175		T48W6	0.21458	338.035
T48W7	0.214921	397.082		T48W7	0.214796	536.721		T48W7	0.214858	346.842
T48W8	0.215198	496.777		T48W8	0.215074	562.05		T48W8	0.215135	363.255
T48W9	0.215476	361.453		T48W9	0.215352	406.29		T48W9	0.215413	343.74
T48W10	0.215754	380.468		T48W10	0.215629	405.49		T48W10	0.215691	381.669
T48W11	0.216032	396.782		T48W11	0.215907	440.021		T48W11	0.215969	362.054
T48W12	0.21631	429.011		T48W12	0.216185	444.825		T48W12	0.216246	391.678
T48W13	0.216587	357.45		T48W13	0.216463	405.49		T48W13	0.216524	365.056
T48W14	0.216865	380.969		T48W14	0.21674	395.881		T48W14	0.216802	369.56
T48W15	0.217143	396.782		T48W15	0.217018	413.897		T48W15	0.21708	375.164
T48W16	0.217421	417.3		T48W16	0.217296	449.129		T48W16	0.217358	385.673
T49W1	0.217724	399.985		T49W1	0.217636	426.108		T49W1	0.217694	310.416
T49W2	0.218002	436.117		T49W2	0.217914	464.544		T49W2	0.217972	347.843
T49W3	0.21828	405.99		T49W3	0.218191	469.449		T49W3	0.21825	347.643
T49W4	0.218558	425.307		T49W4	0.218469	497.678		T49W4	0.218528	375.264
T49W5	0.218835	375.865		T49W5	0.218747	486.567		T49W5	0.218805	320.223
T49W6	0.219113	385.573		T49W6	0.219025	493.774		T49W6	0.219083	337.835
T49W7	0.219391	396.282		T49W7	0.219303	536.321		T49W7	0.219361	347.242
T49W8	0.219669	496.877		T49W8	0.21958	561.049		T49W8	0.219639	363.655
T49W9	0.219946	361.653		T49W9	0.219858	407.391		T49W9	0.219916	343.539
T49W10	0.220224	381.87		T49W10	0.220136	405.389		T49W10	0.220194	380.568
T49W11	0.220502	396.482		T49W11	0.220414	440.822		T49W11	0.220472	362.654
T49W12	0.22078	428.11		T49W12	0.220691	445.126		T49W12	0.22075	389.776
T49W13	0.221058	358.151		T49W13	0.220969	405.99		T49W13	0.221028	364.055
T49W14	0.221335	379.768		T49W14	0.221247	395.981		T49W14	0.221305	368.759
T49W15	0.221613	396.682		T49W15	0.221525	413.597		T49W15	0.221583	375.464
T49W16	0.221891	416.699		T49W16	0.221803	448.929		T49W16	0.221861	385.973
T50W1	0.222228	400.986		T50W1	0.222141	425.607		T50W1	0.222147	311.116
T50W2	0.222506	436.117		T50W2	0.222419	463.543		T50W2	0.222425	348.143
T50W3	0.222783	405.79		T50W3	0.222696	468.949		T50W3	0.222703	346.141
T50W4	0.223061	424.807		T50W4	0.222974	497.778		T50W4	0.222981	375.264
T50W5	0.223339	376.765		T50W5	0.223252	486.066		T50W5	0.223258	319.622
T50W6	0.223617	383.871		T50W6	0.22353	493.674		T50W6	0.223536	338.336
T50W7	0.223895	396.582		T50W7	0.223808	536.22		T50W7	0.223814	346.242
T50W8	0.224172	497.979		T50W8	0.224085	562.05		T50W8	0.224092	364.656
T50W9	0.22445	361.954		T50W9	0.224363	407.191		T50W9	0.22437	343.539
T50W10	0.224728	381.769		T50W10	0.224641	405.89		T50W10	0.224647	381.069
T50W11	0.225006	395.781		T50W11	0.224919	440.321		T50W11	0.224925	362.654
T50W12	0.225283	428.61		T50W12	0.225196	445.926		T50W12	0.225203	390.977
T50W13	0.225561	359.151		T50W13	0.225474	406.49		T50W13	0.225481	364.756
T50W14	0.225839	378.967		T50W14	0.225752	395.481		T50W14	0.225758	369.159
T50W15	0.226117	395.681		T50W15	0.22603	413.897		T50W15	0.226036	375.064
T50W16	0.226395	416.9		T50W16	0.226308	448.829		T50W16	0.226314	385.372
T51W1	0.226734	400.385		T51W1	0.226644	425.107		T51W1	0.226651	310.616
T51W2	0.227012	435.817		T51W2	0.226922	463.744		T51W2	0.226929	347.943
T51W3	0.227289	405.59		T51W3	0.2272	470.25		T51W3	0.227207	346.442
T51W4	0.227567	424.807		T51W4	0.227477	497.678		T51W4	0.227485	375.264
T51W5	0.227845	376.065		T51W5	0.227755	486.166		T51W5	0.227762	320.022
T51W6	0.228123	385.673		T51W6	0.228033	492.973		T51W6	0.22804	337.135
T51W7	0.228401	395.881		T51W7	0.228311	535.019		T51W7	0.228318	347.042
T51W8	0.228678	496.978		T51W8	0.228589	563.552		T51W8	0.228596	363.955
T51W9	0.228956	361.053		T51W9	0.228866	406.691		T51W9	0.228873	343.039
T51W10	0.229234	381.97		T51W10	0.229144	404.088		T51W10	0.229151	379.468
T51W11	0.229512	396.282		T51W11	0.229422	440.221		T51W11	0.229429	363.054
T51W12	0.229789	428.01		T51W12	0.2297	444.625		T51W12	0.229707	390.176
T51W13	0.230067	358.651		T51W13	0.229978	406.991		T51W13	0.229985	364.856
T51W14	0.230345	379.768		T51W14	0.230255	395.881		T51W14	0.230262	369.66
T51W15	0.230623	396.982		T51W15	0.230533	413.096		T51W15	0.23054	374.564
T51W16	0.230901	417.5		T51W16	0.230811	448.629		T51W16	0.230818	386.173
T52W1	0.23124	401.086		T52W1	0.231149	426.008		T52W1	0.231158	309.715
T52W2	0.231518	436.918		T52W2	0.231427	464.845		T52W2	0.231436	348.043
T52W3	0.231795	405.89		T52W3	0.231705	467.648		T52W3	0.231714	346.242
T52W4	0.232073	425.007		T52W4	0.231982	498.88		T52W4	0.231991	374.664
T52W5	0.232351	377.266		T52W5	0.23226	486.467		T52W5	0.232269	320.923
T52W6	0.232629	386.573		T52W6	0.232538	494.175		T52W6	0.232547	338.135
T52W7	0.232907	397.583		T52W7	0.232816	536.12		T52W7	0.232825	346.242
T52W8	0.233185	496.077		T52W8	0.233094	561.85		T52W8	0.233102	363.054
T52W9	0.233462	361.353		T52W9	0.233371	407.091		T52W9	0.23338	342.439
T52W10	0.23374	382.47		T52W10	0.233649	404.889		T52W10	0.233658	381.369
T52W11	0.234018	396.482		T52W11	0.233927	440.421		T52W11	0.233936	362.654
T52W12	0.234296	427.91		T52W12	0.234205	444.925		T52W12	0.234214	390.677
T52W13	0.234573	358.651		T52W13	0.234482	405.99		T52W13	0.234491	365.056
T52W14	0.234851	379.868		T52W14	0.23476	395.981		T52W14	0.234769	370.46
T52W15	0.235129	397.082		T52W15	0.235038	413.397		T52W15	0.235047	375.164
T52W16	0.235407	417.3		T52W16	0.235316	448.128		T52W16	0.235325	385.272
T53W1	0.235746	400.085		T53W1	0.235655	425.307		T53W1	0.235663	310.616
T53W2	0.236024	436.217		T53W2	0.235933	464.444		T53W2	0.235941	349.244
T53W3	0.236302	405.59		T53W3	0.23621	469.449		T53W3	0.236219	346.542
T53W4	0.236579	424.907		T53W4	0.236488	496.377		T53W4	0.236497	375.865
T53W5	0.236857	376.665		T53W5	0.236766	485.666		T53W5	0.236774	320.523
T53W6	0.237135	385.072		T53W6	0.237044	493.774		T53W6	0.237052	337.035
T53W7	0.237413	396.882		T53W7	0.237322	535.52		T53W7	0.23733	347.142
T53W8	0.237691	495.977		T53W8	0.237599	561.249		T53W8	0.237608	362.454
T53W9	0.237968	361.653		T53W9	0.237877	405.59		T53W9	0.237885	342.639
T53W10	0.238246	381.769		T53W10	0.238155	405.49		T53W10	0.238163	380.468
T53W11	0.238524	395.181		T53W11	0.238433	440.321		T53W11	0.238441	362.654
T53W12	0.238802	428.81		T53W12	0.23871	444.725		T53W12	0.238719	390.477
T53W13	0.23908	358.151		T53W13	0.238988	406.09		T53W13	0.238997	364.656
T53W14	0.239357	380.268		T53W14	0.239266	395.881		T53W14	0.239274	369.86
T53W15	0.239635	396.682		T53W15	0.239544	414.397		T53W15	0.239552	374.263
T53W16	0.239913	416.299		T53W16	0.239822	447.528		T53W16	0.23983	385.673
T54W1	0.240251	401.386		T54W1	0.240159	424.907		T54W1	0.240168	311.016
T54W2	0.240528	435.617		T54W2	0.240437	463.844		T54W2	0.240445	348.543
T54W3	0.240806	405.99		T54W3	0.240715	469.249		T54W3	0.240723	346.742
T54W4	0.241084	424.506		T54W4	0.240992	497.378		T54W4	0.241001	374.964
T54W5	0.241362	376.565		T54W5	0.24127	486.767		T54W5	0.241279	320.423
T54W6	0.241639	384.872		T54W6	0.241548	493.874		T54W6	0.241557	337.635
T54W7	0.241917	396.081		T54W7	0.241826	535.92		T54W7	0.241834	346.842
T54W8	0.242195	496.177		T54W8	0.242103	561.149		T54W8	0.242112	363.955
T54W9	0.242473	362.054		T54W9	0.242381	407.191		T54W9	0.24239	342.639
T54W10	0.242751	381.369		T54W10	0.242659	405.089		T54W10	0.242668	381.069
T54W11	0.243028	396.081		T54W11	0.242937	440.221		T54W11	0.242945	362.854
T54W12	0.243306	428.81		T54W12	0.243215	444.525		T54W12	0.243223	391.277
T54W13	0.243584	358.451		T54W13	0.243492	406.591		T54W13	0.243501	364.556
T54W14	0.243862	379.067		T54W14	0.24377	396.282		T54W14	0.243779	369.159
T54W15	0.244139	396.982		T54W15	0.244048	413.797		T54W15	0.244057	374.063
T54W16	0.244417	417.5		T54W16	0.244326	448.028		T54W16	0.244334	385.372
T55W1	0.244755	400.785		T55W1	0.244611	425.507		T55W1	0.244654	311.016
T55W2	0.245033	435.316		T55W2	0.244889	464.144		T55W2	0.244931	348.143
T55W3	0.24531	406.19		T55W3	0.245167	469.149		T55W3	0.245209	345.041
T55W4	0.245588	425.407		T55W4	0.245445	498.279		T55W4	0.245487	374.564
T55W5	0.245866	376.765		T55W5	0.245722	486.066		T55W5	0.245765	320.723
T55W6	0.246144	385.573		T55W6	0.246	493.874		T55W6	0.246042	337.735
T55W7	0.246422	396.982		T55W7	0.246278	535.319		T55W7	0.24632	347.242
T55W8	0.246699	496.277		T55W8	0.246556	561.55		T55W8	0.246598	363.455
T55W9	0.246977	361.553		T55W9	0.246834	406.29		T55W9	0.246876	342.038
T55W10	0.247255	382.07		T55W10	0.247111	404.989		T55W10	0.247154	380.068
T55W11	0.247533	396.081		T55W11	0.247389	440.321		T55W11	0.247431	362.354
T55W12	0.247811	428.51		T55W12	0.247667	444.425		T55W12	0.247709	390.777
T55W13	0.248088	358.551		T55W13	0.247945	405.89		T55W13	0.247987	365.556
T55W14	0.248366	379.368		T55W14	0.248222	395.681		T55W14	0.248265	369.359
T55W15	0.248644	397.683		T55W15	0.2485	414.297		T55W15	0.248542	375.064
T55W16	0.248922	417.5		T55W16	0.248778	448.629		T55W16	0.24882	386.073
T56W1	0.24926	400.986		T56W1	0.249116	425.507		T56W1	0.249157	311.016
T56W2	0.249538	434.616		T56W2	0.249393	464.344		T56W2	0.249435	348.843
T56W3	0.249816	405.289		T56W3	0.249671	469.249		T56W3	0.249713	347.242
T56W4	0.250093	425.107		T56W4	0.249949	497.979		T56W4	0.24999	375.464
T56W5	0.250371	376.265		T56W5	0.250227	485.265		T56W5	0.250268	320.123
T56W6	0.250649	385.172		T56W6	0.250505	494.175		T56W6	0.250546	337.535
T56W7	0.250927	396.081		T56W7	0.250782	535.92		T56W7	0.250824	346.742
T56W8	0.251205	496.677		T56W8	0.25106	561.049		T56W8	0.251101	363.455
T56W9	0.251482	360.853		T56W9	0.251338	406.991		T56W9	0.251379	342.839
T56W10	0.25176	381.169		T56W10	0.251616	406.09		T56W10	0.251657	380.468
T56W11	0.252038	395.881		T56W11	0.251893	440.721		T56W11	0.251935	362.654
T56W12	0.252316	427.609		T56W12	0.252171	443.724		T56W12	0.252213	391.077
T56W13	0.252594	356.95		T56W13	0.252449	407.191		T56W13	0.25249	365.156
T56W14	0.252871	380.068		T56W14	0.252727	396.081		T56W14	0.252768	368.859
T56W15	0.253149	396.582		T56W15	0.253005	413.397		T56W15	0.253046	375.164
T56W16	0.253427	417		T56W16	0.253282	447.828		T56W16	0.253324	386.674
T57W1	0.253747	400.485		T57W1	0.25362	424.106		T57W1	0.253662	311.116
T57W2	0.254024	435.617		T57W2	0.253898	463.844		T57W2	0.25394	348.043
T57W3	0.254302	405.189		T57W3	0.254175	469.149		T57W3	0.254218	346.242
T57W4	0.25458	425.607		T57W4	0.254453	496.978		T57W4	0.254495	374.964
T57W5	0.254858	376.665		T57W5	0.254731	486.767		T57W5	0.254773	320.022
T57W6	0.255136	384.372		T57W6	0.255009	493.974		T57W6	0.255051	337.535
T57W7	0.255413	396.482		T57W7	0.255286	535.82		T57W7	0.255329	346.242
T57W8	0.255691	496.077		T57W8	0.255564	561.75		T57W8	0.255607	362.254
T57W9	0.255969	360.853		T57W9	0.255842	406.791		T57W9	0.255884	342.739
T57W10	0.256247	381.87		T57W10	0.25612	404.989		T57W10	0.256162	381.569
T57W11	0.256524	396.482		T57W11	0.256398	439.62		T57W11	0.25644	362.654
T57W12	0.256802	428.911		T57W12	0.256675	445.926		T57W12	0.256718	390.777
T57W13	0.25708	359.051		T57W13	0.256953	407.391		T57W13	0.256995	364.355
T57W14	0.257358	378.667		T57W14	0.257231	393.98		T57W14	0.257273	369.359
T57W15	0.257636	396.482		T57W15	0.257509	413.296		T57W15	0.257551	374.464
T57W16	0.257913	417		T57W16	0.257786	448.128		T57W16	0.257829	385.473
T58W1	0.258252	400.385		T58W1	0.258125	426.008		T58W1	0.258169	310.716
T58W2	0.25853	435.617		T58W2	0.258403	463.944		T58W2	0.258447	348.643
T58W3	0.258807	404.389		T58W3	0.25868	469.75		T58W3	0.258725	346.542
T58W4	0.259085	424.907		T58W4	0.258958	497.678		T58W4	0.259002	374.764
T58W5	0.259363	376.165		T58W5	0.259236	486.066		T58W5	0.25928	319.622
T58W6	0.259641	383.971		T58W6	0.259514	493.674		T58W6	0.259558	338.436
T58W7	0.259919	397.383		T58W7	0.259791	535.82		T58W7	0.259836	346.942
T58W8	0.260196	496.177		T58W8	0.260069	561.349		T58W8	0.260113	363.655
T58W9	0.260474	360.853		T58W9	0.260347	406.691		T58W9	0.260391	342.739
T58W10	0.260752	381.769		T58W10	0.260625	405.79		T58W10	0.260669	381.369
T58W11	0.26103	396.081		T58W11	0.260903	440.822		T58W11	0.260947	362.354
T58W12	0.261307	428.81		T58W12	0.26118	445.026		T58W12	0.261225	390.176
T58W13	0.261585	358.451		T58W13	0.261458	406.791		T58W13	0.261502	364.556
T58W14	0.261863	379.568		T58W14	0.261736	395.281		T58W14	0.26178	368.058
T58W15	0.262141	397.583		T58W15	0.262014	413.196		T58W15	0.262058	374.564
T58W16	0.262419	417		T58W16	0.262291	448.028		T58W16	0.262336	386.373
T59W1	0.262739	400.986		T59W1	0.262629	424.206		T59W1	0.262674	310.716
T59W2	0.263016	435.517		T59W2	0.262907	463.644		T59W2	0.262952	348.443
T59W3	0.263294	404.989		T59W3	0.263184	469.149		T59W3	0.26323	346.242
T59W4	0.263572	425.007		T59W4	0.263462	497.578		T59W4	0.263508	375.664
T59W5	0.26385	376.065		T59W5	0.26374	485.966		T59W5	0.263785	320.323
T59W6	0.264128	385.072		T59W6	0.264018	493.774		T59W6	0.264063	337.435
T59W7	0.264405	396.282		T59W7	0.264296	535.419		T59W7	0.264341	347.442
T59W8	0.264683	496.978		T59W8	0.264573	561.55		T59W8	0.264619	362.954
T59W9	0.264961	361.453		T59W9	0.264851	406.09		T59W9	0.264896	342.539
T59W10	0.265239	381.269		T59W10	0.265129	404.389		T59W10	0.265174	380.168
T59W11	0.265516	396.081		T59W11	0.265407	439.721		T59W11	0.265452	361.553
T59W12	0.265794	427.509		T59W12	0.265684	444.425		T59W12	0.26573	390.577
T59W13	0.266072	358.351		T59W13	0.265962	406.09		T59W13	0.266008	364.756
T59W14	0.26635	380.068		T59W14	0.26624	395.181		T59W14	0.266285	369.86
T59W15	0.266628	396.282		T59W15	0.266518	413.597		T59W15	0.266563	373.563
T59W16	0.266905	416.9		T59W16	0.266796	448.629		T59W16	0.266841	385.272
T60W1	0.267245	401.186		T60W1	0.267099	425.708		T60W1	0.267178	310.416
T60W2	0.267523	436.417		T60W2	0.267377	464.244		T60W2	0.267456	348.443
T60W3	0.267801	404.789		T60W3	0.267654	469.95		T60W3	0.267734	346.141
T60W4	0.268079	425.507		T60W4	0.267932	497.478		T60W4	0.268012	375.564
T60W5	0.268357	376.565		T60W5	0.26821	485.566		T60W5	0.268289	319.722
T60W6	0.268634	385.272		T60W6	0.268488	494.575		T60W6	0.268567	337.135
T60W7	0.268912	396.382		T60W7	0.268765	535.62		T60W7	0.268845	346.642
T60W8	0.26919	495.176		T60W8	0.269043	561.45		T60W8	0.269123	362.754
T60W9	0.269468	360.653		T60W9	0.269321	407.091		T60W9	0.269401	342.739
T60W10	0.269745	381.769		T60W10	0.269599	404.989		T60W10	0.269678	380.568
T60W11	0.270023	395.681		T60W11	0.269877	440.021		T60W11	0.269956	362.354
T60W12	0.270301	427.309		T60W12	0.270154	444.725		T60W12	0.270234	391.077
T60W13	0.270579	357.85		T60W13	0.270432	406.891		T60W13	0.270512	363.955
T60W14	0.270857	378.967		T60W14	0.27071	395.281		T60W14	0.270789	369.86
T60W15	0.271134	396.582		T60W15	0.270988	413.196		T60W15	0.271067	375.064
T60W16	0.271412	416.8		T60W16	0.271265	448.229		T60W16	0.271345	385.873
T61W1	0.271751	399.184		T61W1	0.271603	425.708		T61W1	0.271683	310.616
T61W2	0.272028	435.116		T61W2	0.271881	464.645		T61W2	0.271961	347.542
T61W3	0.272306	405.49		T61W3	0.272159	468.749		T61W3	0.272239	346.742
T61W4	0.272584	425.207		T61W4	0.272436	497.979		T61W4	0.272516	374.664
T61W5	0.272862	376.565		T61W5	0.272714	486.567		T61W5	0.272794	320.022
T61W6	0.27314	385.473		T61W6	0.272992	492.473		T61W6	0.273072	337.235
T61W7	0.273417	396.482		T61W7	0.27327	535.82		T61W7	0.27335	347.242
T61W8	0.273695	496.277		T61W8	0.273547	561.149		T61W8	0.273627	363.054
T61W9	0.273973	360.552		T61W9	0.273825	406.591		T61W9	0.273905	342.739
T61W10	0.274251	381.569		T61W10	0.274103	404.589		T61W10	0.274183	381.169
T61W11	0.274528	395.881		T61W11	0.274381	438.92		T61W11	0.274461	363.255
T61W12	0.274806	428.81		T61W12	0.274659	444.725		T61W12	0.274739	390.076
T61W13	0.275084	358.151		T61W13	0.274936	405.59		T61W13	0.275016	363.655
T61W14	0.275362	380.168		T61W14	0.275214	394.981		T61W14	0.275294	370.16
T61W15	0.27564	396.582		T61W15	0.275492	412.396		T61W15	0.275572	373.463
T61W16	0.275917	416.8		T61W16	0.27577	447.828		T61W16	0.27585	385.573
T62W1	0.276255	400.986		T62W1	0.276108	425.507		T62W1	0.27619	309.715
T62W2	0.276533	436.217		T62W2	0.276386	464.645		T62W2	0.276468	347.743
T62W3	0.276811	405.69		T62W3	0.276663	469.049		T62W3	0.276745	346.442
T62W4	0.277089	424.607		T62W4	0.276941	496.978		T62W4	0.277023	374.664
T62W5	0.277366	375.664		T62W5	0.277219	486.366		T62W5	0.277301	319.422
T62W6	0.277644	384.972		T62W6	0.277497	493.874		T62W6	0.277579	337.535
T62W7	0.277922	396.582		T62W7	0.277775	535.52		T62W7	0.277856	346.842
T62W8	0.2782	495.676		T62W8	0.278052	561.65		T62W8	0.278134	362.654
T62W9	0.278478	362.254		T62W9	0.27833	406.691		T62W9	0.278412	342.839
T62W10	0.278755	381.169		T62W10	0.278608	405.189		T62W10	0.27869	380.769
T62W11	0.279033	395.281		T62W11	0.278886	439.02		T62W11	0.278968	362.354
T62W12	0.279311	427.81		T62W12	0.279163	445.826		T62W12	0.279245	390.577
T62W13	0.279589	357.95		T62W13	0.279441	406.19		T62W13	0.279523	364.155
T62W14	0.279866	378.867		T62W14	0.279719	395.581		T62W14	0.279801	369.159
T62W15	0.280144	396.882		T62W15	0.279997	412.596		T62W15	0.280079	374.964
T62W16	0.280422	416.299		T62W16	0.280275	448.329		T62W16	0.280357	385.072
T63W1	0.28076	401.086		T63W1	0.280611	424.106		T63W1	0.280677	310.516
T63W2	0.281038	435.617		T63W2	0.280889	464.244		T63W2	0.280955	347.943
T63W3	0.281315	405.49		T63W3	0.281167	468.448		T63W3	0.281233	346.742
T63W4	0.281593	424.206		T63W4	0.281445	497.979		T63W4	0.28151	375.164
T63W5	0.281871	376.365		T63W5	0.281722	486.667		T63W5	0.281788	320.923
T63W6	0.282149	385.172		T63W6	0.282	494.375		T63W6	0.282066	338.436
T63W7	0.282426	396.682		T63W7	0.282278	535.319		T63W7	0.282344	346.242
T63W8	0.282704	496.177		T63W8	0.282556	561.75		T63W8	0.282622	362.854
T63W9	0.282982	360.452		T63W9	0.282833	406.591		T63W9	0.282899	343.439
T63W10	0.28326	380.869		T63W10	0.283111	404.689		T63W10	0.283177	380.769
T63W11	0.283538	396.081		T63W11	0.283389	439.62		T63W11	0.283455	362.254
T63W12	0.283815	427.609		T63W12	0.283667	443.925		T63W12	0.283733	391.578
T63W13	0.284093	357.65		T63W13	0.283945	405.89		T63W13	0.28401	363.555
T63W14	0.284371	379.968		T63W14	0.284222	395.881		T63W14	0.284288	369.66
T63W15	0.284649	396.081		T63W15	0.2845	413.497		T63W15	0.284566	374.864
T63W16	0.284926	416.8		T63W16	0.284778	448.128		T63W16	0.284844	385.873
T64W1	0.285264	401.186		T64W1	0.285116	424.006		T64W1	0.285183	310.616
T64W2	0.285542	435.316		T64W2	0.285394	464.044		T64W2	0.285461	348.043
T64W3	0.28582	405.389		T64W3	0.285672	469.449		T64W3	0.285738	346.442
T64W4	0.286097	423.305		T64W4	0.285949	496.777		T64W4	0.286016	374.063
T64W5	0.286375	376.565		T64W5	0.286227	486.066		T64W5	0.286294	320.623
T64W6	0.286653	384.972		T64W6	0.286505	492.273		T64W6	0.286572	338.736
T64W7	0.286931	396.382		T64W7	0.286783	535.119		T64W7	0.28685	346.242
T64W8	0.287209	496.677		T64W8	0.287061	561.65		T64W8	0.287127	363.155
T64W9	0.287486	361.053		T64W9	0.287338	406.09		T64W9	0.287405	343.84
T64W10	0.287764	381.669		T64W10	0.287616	404.589		T64W10	0.287683	380.869
T64W11	0.288042	395.881		T64W11	0.287894	439.821		T64W11	0.287961	362.454
T64W12	0.28832	427.91		T64W12	0.288172	445.526		T64W12	0.288238	390.577
T64W13	0.288597	358.651		T64W13	0.288449	407.191		T64W13	0.288516	363.155
T64W14	0.288875	379.368		T64W14	0.288727	395.781		T64W14	0.288794	370.06
T64W15	0.289153	396.182		T64W15	0.289005	413.397		T64W15	0.289072	374.864
T64W16	0.289431	416.699		T64W16	0.289283	448.128		T64W16	0.28935	385.473
T65W1	0.289769	400.585		T65W1	0.289622	424.106		T65W1	0.28969	309.415
T65W2	0.290047	435.917		T65W2	0.2899	463.844		T65W2	0.289968	347.943
T65W3	0.290325	405.389		T65W3	0.290177	469.449		T65W3	0.290245	346.842
T65W4	0.290603	424.707		T65W4	0.290455	497.278		T65W4	0.290523	375.364
T65W5	0.29088	376.665		T65W5	0.290733	486.567		T65W5	0.290801	320.423
T65W6	0.291158	385.072		T65W6	0.291011	494.275		T65W6	0.291079	337.335
T65W7	0.291436	395.681		T65W7	0.291289	535.52		T65W7	0.291356	346.542
T65W8	0.291714	495.476		T65W8	0.291566	561.149		T65W8	0.291634	362.254
T65W9	0.291992	361.553		T65W9	0.291844	406.19		T65W9	0.291912	342.138
T65W10	0.292269	381.97		T65W10	0.292122	404.188		T65W10	0.29219	379.868
T65W11	0.292547	395.481		T65W11	0.2924	438.82		T65W11	0.292467	361.453
T65W12	0.292825	427.709		T65W12	0.292677	444.525		T65W12	0.292745	390.477
T65W13	0.293103	357.75		T65W13	0.292955	406.29		T65W13	0.293023	365.656
T65W14	0.29338	378.667		T65W14	0.293233	395.781		T65W14	0.293301	369.259
T65W15	0.293658	396.882		T65W15	0.293511	413.697		T65W15	0.293579	374.664
T65W16	0.293936	416.099		T65W16	0.293789	447.728		T65W16	0.293856	385.973
T66W1	0.294274	399.584		T66W1	0.294126	423.706		T66W1	0.294197	310.816
T66W2	0.294552	435.517		T66W2	0.294404	463.343		T66W2	0.294474	347.943
T66W3	0.29483	404.489		T66W3	0.294682	469.75		T66W3	0.294752	346.542
T66W4	0.295107	424.406		T66W4	0.294959	496.978		T66W4	0.29503	374.964
T66W5	0.295385	376.665		T66W5	0.295237	485.666		T66W5	0.295308	320.323
T66W6	0.295663	384.872		T66W6	0.295515	493.574		T66W6	0.295585	336.935
T66W7	0.295941	396.182		T66W7	0.295793	534.819		T66W7	0.295863	346.842
T66W8	0.296218	495.276		T66W8	0.29607	561.55		T66W8	0.296141	362.354
T66W9	0.296496	361.753		T66W9	0.296348	406.791		T66W9	0.296419	341.438
T66W10	0.296774	381.269		T66W10	0.296626	405.389		T66W10	0.296697	380.168
T66W11	0.297052	396.182		T66W11	0.296904	439.721		T66W11	0.296974	362.054
T66W12	0.29733	426.608		T66W12	0.297182	445.326		T66W12	0.297252	390.377
T66W13	0.297607	358.151		T66W13	0.297459	405.59		T66W13	0.29753	364.155
T66W14	0.297885	379.668		T66W14	0.297737	395.581		T66W14	0.297808	369.059
T66W15	0.298163	396.882		T66W15	0.298015	412.896		T66W15	0.298085	374.464
T66W16	0.298441	416.699		T66W16	0.298293	448.929		T66W16	0.298363	385.473
T67W1	0.298778	400.385		T67W1	0.29863	424.607		T67W1	0.298701	310.716
T67W2	0.299056	435.717		T67W2	0.298908	462.843		T67W2	0.298979	348.243
T67W3	0.299334	404.889		T67W3	0.299185	469.449		T67W3	0.299256	346.041
T67W4	0.299612	424.506		T67W4	0.299463	496.677		T67W4	0.299534	375.464
T67W5	0.299889	377.266		T67W5	0.299741	484.965		T67W5	0.299812	319.222
T67W6	0.300167	384.872		T67W6	0.300019	493.574		T67W6	0.30009	338.336
T67W7	0.300445	395.981		T67W7	0.300297	535.219		T67W7	0.300368	346.242
T67W8	0.300723	496.577		T67W8	0.300574	560.448		T67W8	0.300645	363.955
T67W9	0.301	360.552		T67W9	0.300852	406.39		T67W9	0.300923	342.839
T67W10	0.301278	381.369		T67W10	0.30113	404.088		T67W10	0.301201	379.768
T67W11	0.301556	395.081		T67W11	0.301408	440.221		T67W11	0.301479	361.453
T67W12	0.301834	427.009		T67W12	0.301685	443.624		T67W12	0.301756	390.377
T67W13	0.302112	358.451		T67W13	0.301963	405.189		T67W13	0.302034	364.456
T67W14	0.302389	379.167		T67W14	0.302241	395.381		T67W14	0.302312	370.46
T67W15	0.302667	396.582		T67W15	0.302519	413.397		T67W15	0.30259	374.964
T67W16	0.302945	416.8		T67W16	0.302797	448.128		T67W16	0.302868	385.172
T68W1	0.303284	400.185		T68W1	0.303135	423.906		T68W1	0.303205	311.517
T68W2	0.303562	436.217		T68W2	0.303413	464.444		T68W2	0.303483	348.343
T68W3	0.30384	404.589		T68W3	0.30369	469.249		T68W3	0.30376	347.042
T68W4	0.304118	424.306		T68W4	0.303968	496.877		T68W4	0.304038	375.664
T68W5	0.304396	375.364		T68W5	0.304246	485.866		T68W5	0.304316	320.022
T68W6	0.304673	383.971		T68W6	0.304524	492.973		T68W6	0.304594	338.336
T68W7	0.304951	394.981		T68W7	0.304801	534.118		T68W7	0.304871	346.242
T68W8	0.305229	495.476		T68W8	0.305079	561.45		T68W8	0.305149	363.054
T68W9	0.305507	361.653		T68W9	0.305357	405.99		T68W9	0.305427	343.339
T68W10	0.305784	380.969		T68W10	0.305635	404.289		T68W10	0.305705	379.568
T68W11	0.306062	395.581		T68W11	0.305913	440.421		T68W11	0.305983	362.154
T68W12	0.30634	427.609		T68W12	0.30619	444.625		T68W12	0.30626	390.577
T68W13	0.306618	358.751		T68W13	0.306468	406.39		T68W13	0.306538	364.255
T68W14	0.306896	378.467		T68W14	0.306746	394.58		T68W14	0.306816	370.16
T68W15	0.307173	396.282		T68W15	0.307024	412.896		T68W15	0.307094	375.164
T68W16	0.307451	415.598		T68W16	0.307301	447.528		T68W16	0.307371	385.372
T69W1	0.30779	400.886		T69W1	0.30764	424.106		T69W1	0.307711	310.416
T69W2	0.308068	435.316		T69W2	0.307918	463.143		T69W2	0.307989	347.743
T69W3	0.308346	405.189		T69W3	0.308195	468.148		T69W3	0.308266	345.541
T69W4	0.308624	424.807		T69W4	0.308473	497.578		T69W4	0.308544	375.364
T69W5	0.308902	376.565		T69W5	0.308751	485.766		T69W5	0.308822	320.223
T69W6	0.309179	384.272		T69W6	0.309029	493.674		T69W6	0.3091	337.935
T69W7	0.309457	396.282		T69W7	0.309306	535.219		T69W7	0.309377	346.542
T69W8	0.309735	495.676		T69W8	0.309584	561.249		T69W8	0.309655	362.054
T69W9	0.310013	361.053		T69W9	0.309862	407.091		T69W9	0.309933	342.339
T69W10	0.31029	381.169		T69W10	0.31014	404.689		T69W10	0.310211	381.269
T69W11	0.310568	394.88		T69W11	0.310418	440.321		T69W11	0.310489	362.054
T69W12	0.310846	428.31		T69W12	0.310695	444.025		T69W12	0.310766	389.976
T69W13	0.311124	358.351		T69W13	0.310973	405.99		T69W13	0.311044	363.555
T69W14	0.311402	379.067		T69W14	0.311251	396.682		T69W14	0.311322	369.76
T69W15	0.311679	395.181		T69W15	0.311529	413.296		T69W15	0.3116	375.064
T69W16	0.311957	415.398		T69W16	0.311806	447.728		T69W16	0.311877	385.873
T70W1	0.312295	400.385		T70W1	0.312143	424.206		T70W1	0.312218	309.916
T70W2	0.312573	434.816		T70W2	0.312421	462.542		T70W2	0.312496	347.843
T70W3	0.312851	405.289		T70W3	0.312699	468.348		T70W3	0.312774	346.542
T70W4	0.313128	423.706		T70W4	0.312976	496.877		T70W4	0.313052	375.164
T70W5	0.313406	376.065		T70W5	0.313254	486.066		T70W5	0.31333	319.822
T70W6	0.313684	384.872		T70W6	0.313532	493.073		T70W6	0.313607	337.035
T70W7	0.313962	395.481		T70W7	0.31381	535.419		T70W7	0.313885	347.042
T70W8	0.31424	495.776		T70W8	0.314087	560.849		T70W8	0.314163	362.454
T70W9	0.314517	360.953		T70W9	0.314365	406.591		T70W9	0.314441	342.138
T70W10	0.314795	380.669		T70W10	0.314643	404.489		T70W10	0.314718	380.869
T70W11	0.315073	395.481		T70W11	0.314921	439.721		T70W11	0.314996	360.953
T70W12	0.315351	428.21		T70W12	0.315199	444.425		T70W12	0.315274	390.677
T70W13	0.315628	357.75		T70W13	0.315476	405.79		T70W13	0.315552	364.956
T70W14	0.315906	379.267		T70W14	0.315754	394.68		T70W14	0.31583	369.86
T70W15	0.316184	396.982		T70W15	0.316032	413.397		T70W15	0.316107	374.063
T70W16	0.316462	416.599		T70W16	0.31631	447.928		T70W16	0.316385	384.672
T71W1	0.316799	400.785		T71W1	0.316647	424.406		T71W1	0.316724	310.416
T71W2	0.317077	435.617		T71W2	0.316925	463.443		T71W2	0.317002	347.643
T71W3	0.317355	404.689		T71W3	0.317203	469.049		T71W3	0.31728	346.642
T71W4	0.317633	424.607		T71W4	0.31748	496.377		T71W4	0.317558	375.064
T71W5	0.317911	375.865		T71W5	0.317758	484.765		T71W5	0.317836	320.223
T71W6	0.318188	385.973		T71W6	0.318036	493.274		T71W6	0.318113	337.935
T71W7	0.318466	395.181		T71W7	0.318314	535.219		T71W7	0.318391	347.242
T71W8	0.318744	495.276		T71W8	0.318592	559.447		T71W8	0.318669	363.355
T71W9	0.319022	360.753		T71W9	0.318869	405.49		T71W9	0.318947	342.539
T71W10	0.3193	379.968		T71W10	0.319147	403.888		T71W10	0.319225	380.869
T71W11	0.319577	394.38		T71W11	0.319425	439.52		T71W11	0.319502	361.253
T71W12	0.319855	427.609		T71W12	0.319703	444.325		T71W12	0.31978	389.576
T71W13	0.320133	357.45		T71W13	0.319981	405.59		T71W13	0.320058	363.755
T71W14	0.320411	378.367		T71W14	0.320258	395.081		T71W14	0.320336	369.259
T71W15	0.320688	396.682		T71W15	0.320536	413.196		T71W15	0.320613	374.063
T71W16	0.320966	415.799		T71W16	0.320814	447.428		T71W16	0.320891	386.073
T72W1	0.321305	399.184		T72W1	0.321152	423.506		T72W1	0.321229	310.716
T72W2	0.321582	436.217		T72W2	0.32143	463.143		T72W2	0.321507	347.643
T72W3	0.32186	405.089		T72W3	0.321708	468.448		T72W3	0.321784	346.242
T72W4	0.322138	424.607		T72W4	0.321985	497.078		T72W4	0.322062	375.164
T72W5	0.322416	375.664		T72W5	0.322263	485.466		T72W5	0.32234	320.022
T72W6	0.322694	384.472		T72W6	0.322541	493.174		T72W6	0.322618	338.035
T72W7	0.322971	396.282		T72W7	0.322819	534.318		T72W7	0.322896	346.542
T72W8	0.323249	496.277		T72W8	0.323097	560.949		T72W8	0.323173	362.954
T72W9	0.323527	360.352		T72W9	0.323374	406.39		T72W9	0.323451	342.539
T72W10	0.323805	379.968		T72W10	0.323652	404.689		T72W10	0.323729	380.568
T72W11	0.324082	395.381		T72W11	0.32393	440.121		T72W11	0.324007	361.153
T72W12	0.32436	427.409		T72W12	0.324208	444.125		T72W12	0.324284	390.176
T72W13	0.324638	357.75		T72W13	0.324485	405.99		T72W13	0.324562	363.755
T72W14	0.324916	378.767		T72W14	0.324763	395.381		T72W14	0.32484	370.06
T72W15	0.325194	396.081		T72W15	0.325041	413.096		T72W15	0.325118	374.464
T72W16	0.325471	415.598		T72W16	0.325319	447.428		T72W16	0.325396	385.873
T73W1	0.325812	400.485		T73W1	0.325655	425.307		T73W1	0.325733	310.516
T73W2	0.326089	436.518		T73W2	0.325933	463.944		T73W2	0.326011	347.142
T73W3	0.326367	404.889		T73W3	0.326211	468.348		T73W3	0.326288	345.941
T73W4	0.326645	423.806		T73W4	0.326489	496.377		T73W4	0.326566	375.264
T73W5	0.326923	376.365		T73W5	0.326767	485.966		T73W5	0.326844	320.223
T73W6	0.3272	384.672		T73W6	0.327044	493.374		T73W6	0.327122	337.835
T73W7	0.327478	396.182		T73W7	0.327322	535.119		T73W7	0.327399	347.542
T73W8	0.327756	495.977		T73W8	0.3276	560.549		T73W8	0.327677	363.355
T73W9	0.328034	361.253		T73W9	0.327878	406.09		T73W9	0.327955	342.739
T73W10	0.328312	382.07		T73W10	0.328155	405.089		T73W10	0.328233	382.27
T73W11	0.328589	395.481		T73W11	0.328433	438.419		T73W11	0.328511	362.054
T73W12	0.328867	428.21		T73W12	0.328711	444.225		T73W12	0.328788	389.676
T73W13	0.329145	358.051		T73W13	0.328989	405.59		T73W13	0.329066	363.955
T73W14	0.329423	378.767		T73W14	0.329267	395.081		T73W14	0.329344	369.96
T73W15	0.3297	396.282		T73W15	0.329544	412.796		T73W15	0.329622	374.063
T73W16	0.329978	416.199		T73W16	0.329822	447.328		T73W16	0.329899	384.972
T74W1	0.330318	399.785		T74W1	0.33016	424.607		T74W1	0.330239	309.815
T74W2	0.330596	435.617		T74W2	0.330438	462.943		T74W2	0.330517	347.442
T74W3	0.330873	405.59		T74W3	0.330716	468.448		T74W3	0.330794	345.341
T74W4	0.331151	424.707		T74W4	0.330994	496.277		T74W4	0.331072	375.264
T74W5	0.331429	376.165		T74W5	0.331271	485.265		T74W5	0.33135	319.722
T74W6	0.331707	385.673		T74W6	0.331549	493.574		T74W6	0.331628	337.735
T74W7	0.331985	396.482		T74W7	0.331827	534.118		T74W7	0.331905	346.742
T74W8	0.332262	495.977		T74W8	0.332105	560.849		T74W8	0.332183	362.554
T74W9	0.33254	360.953		T74W9	0.332383	405.089		T74W9	0.332461	343.139
T74W10	0.332818	380.969		T74W10	0.33266	404.489		T74W10	0.332739	380.468
T74W11	0.333096	395.481		T74W11	0.332938	439.52		T74W11	0.333017	362.354
T74W12	0.333373	427.109		T74W12	0.333216	445.126		T74W12	0.333294	391.277
T74W13	0.333651	357.95		T74W13	0.333494	406.591		T74W13	0.333572	363.555
T74W14	0.333929	378.667		T74W14	0.333771	394.68		T74W14	0.33385	369.86
T74W15	0.334207	395.681		T74W15	0.334049	413.196		T74W15	0.334128	374.464
T74W16	0.334485	416.399		T74W16	0.334327	447.728		T74W16	0.334405	385.773
T75W1	0.334822	401.086		T75W1	0.334666	425.607		T75W1	0.334746	310.316
T75W2	0.3351	435.016		T75W2	0.334944	463.043		T75W2	0.335024	348.443
T75W3	0.335378	405.389		T75W3	0.335222	466.947		T75W3	0.335302	346.642
T75W4	0.335656	424.306		T75W4	0.335499	496.877		T75W4	0.33558	374.163
T75W5	0.335933	376.465		T75W5	0.335777	485.866		T75W5	0.335858	320.123
T75W6	0.336211	384.772		T75W6	0.336055	493.574		T75W6	0.336135	337.135
T75W7	0.336489	396.782		T75W7	0.336333	535.319		T75W7	0.336413	346.842
T75W8	0.336767	495.676		T75W8	0.336611	560.749		T75W8	0.336691	362.054
T75W9	0.337044	361.753		T75W9	0.336888	406.29		T75W9	0.336969	342.939
T75W10	0.337322	380.869		T75W10	0.337166	404.789		T75W10	0.337246	379.968
T75W11	0.3376	396.282		T75W11	0.337444	439.921		T75W11	0.337524	362.754
T75W12	0.337878	427.009		T75W12	0.337722	444.825		T75W12	0.337802	389.776
T75W13	0.338156	357.25		T75W13	0.337999	405.89		T75W13	0.33808	363.955
T75W14	0.338433	378.167		T75W14	0.338277	394.78		T75W14	0.338358	370.56
T75W15	0.338711	395.181		T75W15	0.338555	412.996		T75W15	0.338635	374.964
T75W16	0.338989	415.198		T75W16	0.338833	447.828		T75W16	0.338913	384.672
T76W1	0.339326	399.885		T76W1	0.33917	424.006		T76W1	0.339252	309.815
T76W2	0.339604	435.016		T76W2	0.339448	462.743		T76W2	0.33953	347.843
T76W3	0.339882	405.289		T76W3	0.339726	468.448		T76W3	0.339808	345.541
T76W4	0.34016	424.907		T76W4	0.340004	496.277		T76W4	0.340086	374.363
T76W5	0.340437	375.865		T76W5	0.340281	485.866		T76W5	0.340364	319.822
T76W6	0.340715	384.472		T76W6	0.340559	493.274		T76W6	0.340641	337.635
T76W7	0.340993	396.182		T76W7	0.340837	535.62		T76W7	0.340919	346.642
T76W8	0.341271	495.276		T76W8	0.341115	561.149		T76W8	0.341197	362.854
T76W9	0.341549	361.653		T76W9	0.341392	406.29		T76W9	0.341475	343.339
T76W10	0.341826	381.269		T76W10	0.34167	404.088		T76W10	0.341752	380.368
T76W11	0.342104	395.181		T76W11	0.341948	439.921		T76W11	0.34203	361.253
T76W12	0.342382	426.909		T76W12	0.342226	445.326		T76W12	0.342308	390.076
T76W13	0.34266	357.95		T76W13	0.342504	406.29		T76W13	0.342586	363.555
T76W14	0.342938	378.867		T76W14	0.342781	395.081		T76W14	0.342864	369.76
T76W15	0.343215	395.481		T76W15	0.343059	413.296		T76W15	0.343141	374.063
T76W16	0.343493	417.1		T76W16	0.343337	448.229		T76W16	0.343419	386.173
T77W1	0.343833	399.885		T77W1	0.343656	424.206		T77W1	0.343757	309.315
T77W2	0.34411	435.417		T77W2	0.343934	463.443		T77W2	0.344035	347.442
T77W3	0.344388	405.289		T77W3	0.344212	467.648		T77W3	0.344312	345.541
T77W4	0.344666	425.307		T77W4	0.344489	495.776		T77W4	0.34459	374.263
T77W5	0.344944	375.564		T77W5	0.344767	485.666		T77W5	0.344868	320.723
T77W6	0.345222	384.872		T77W6	0.345045	493.174		T77W6	0.345146	337.435
T77W7	0.345499	396.282		T77W7	0.345323	534.719		T77W7	0.345424	346.642
T77W8	0.345777	495.476		T77W8	0.345601	560.048		T77W8	0.345701	362.954
T77W9	0.346055	360.953		T77W9	0.345878	405.89		T77W9	0.345979	342.639
T77W10	0.346333	380.769		T77W10	0.346156	405.089		T77W10	0.346257	380.669
T77W11	0.34661	395.481		T77W11	0.346434	439.12		T77W11	0.346535	361.954
T77W12	0.346888	426.809		T77W12	0.346712	443.624		T77W12	0.346812	389.076
T77W13	0.347166	358.551		T77W13	0.346989	405.289		T77W13	0.34709	364.556
T77W14	0.347444	378.767		T77W14	0.347267	394.88		T77W14	0.347368	369.459
T77W15	0.347722	395.481		T77W15	0.347545	413.296		T77W15	0.347646	374.564
T77W16	0.347999	415.899		T77W16	0.347823	447.728		T77W16	0.347924	385.873
T78W1	0.348339	399.084		T78W1	0.348159	423.806		T78W1	0.348244	311.216
T78W2	0.348616	435.116		T78W2	0.348437	463.043		T78W2	0.348521	346.842
T78W3	0.348894	404.989		T78W3	0.348715	468.348		T78W3	0.348799	345.441
T78W4	0.349172	424.106		T78W4	0.348993	497.378		T78W4	0.349077	375.164
T78W5	0.34945	376.365		T78W5	0.34927	485.165		T78W5	0.349355	320.523
T78W6	0.349728	384.572		T78W6	0.349548	492.273		T78W6	0.349633	337.435
T78W7	0.350005	395.481		T78W7	0.349826	534.719		T78W7	0.34991	346.442
T78W8	0.350283	495.576		T78W8	0.350104	561.049		T78W8	0.350188	362.254
T78W9	0.350561	360.753		T78W9	0.350381	406.19		T78W9	0.350466	342.739
T78W10	0.350839	380.468		T78W10	0.350659	404.289		T78W10	0.350744	380.468
T78W11	0.351116	395.581		T78W11	0.350937	439.42		T78W11	0.351021	361.854
T78W12	0.351394	426.608		T78W12	0.351215	444.025		T78W12	0.351299	389.876
T78W13	0.351672	357.45		T78W13	0.351493	404.489		T78W13	0.351577	363.455
T78W14	0.35195	379.267		T78W14	0.35177	395.381		T78W14	0.351855	369.459
T78W15	0.352228	394.981		T78W15	0.352048	412.996		T78W15	0.352133	374.564
T78W16	0.352505	416.599		T78W16	0.352326	447.928		T78W16	0.35241	384.572
T79W1	0.352844	400.185		T79W1	0.352666	424.306		T79W1	0.352748	311.617
T79W2	0.353122	436.417		T79W2	0.352944	463.443		T79W2	0.353026	346.942
T79W3	0.3534	404.489		T79W3	0.353221	468.048		T79W3	0.353304	346.542
T79W4	0.353678	424.506		T79W4	0.353499	496.377		T79W4	0.353581	374.263
T79W5	0.353955	376.165		T79W5	0.353777	485.566		T79W5	0.353859	319.322
T79W6	0.354233	385.573		T79W6	0.354055	492.072		T79W6	0.354137	338.436
T79W7	0.354511	396.382		T79W7	0.354332	535.419		T79W7	0.354415	347.342
T79W8	0.354789	495.576		T79W8	0.35461	560.448		T79W8	0.354692	362.454
T79W9	0.355066	360.152		T79W9	0.354888	406.49		T79W9	0.35497	342.339
T79W10	0.355344	380.568		T79W10	0.355166	403.688		T79W10	0.355248	380.769
T79W11	0.355622	394.88		T79W11	0.355444	439.22		T79W11	0.355526	361.954
T79W12	0.3559	426.909		T79W12	0.355721	445.226		T79W12	0.355804	390.777
T79W13	0.356178	357.55		T79W13	0.355999	405.49		T79W13	0.356081	363.255
T79W14	0.356455	378.567		T79W14	0.356277	395.181		T79W14	0.356359	370.26
T79W15	0.356733	395.981		T79W15	0.356555	413.196		T79W15	0.356637	373.863
T79W16	0.357011	416.199		T79W16	0.356832	447.828		T79W16	0.356915	385.372
T80W1	0.357348	399.284		T80W1	0.357172	424.907		T80W1	0.357235	309.916
T80W2	0.357626	435.517		T80W2	0.357449	462.743		T80W2	0.357513	347.042
T80W3	0.357903	404.289		T80W3	0.357727	467.948		T80W3	0.35779	346.141
T80W4	0.358181	424.406		T80W4	0.358005	496.477		T80W4	0.358068	375.664
T80W5	0.358459	375.765		T80W5	0.358283	484.765		T80W5	0.358346	320.323
T80W6	0.358737	384.972		T80W6	0.35856	492.873		T80W6	0.358624	337.535
T80W7	0.359014	396.182		T80W7	0.358838	535.019		T80W7	0.358901	347.042
T80W8	0.359292	495.776		T80W8	0.359116	560.949		T80W8	0.359179	363.355
T80W9	0.35957	361.253		T80W9	0.359394	405.49		T80W9	0.359457	343.439
T80W10	0.359848	381.569		T80W10	0.359672	405.089		T80W10	0.359735	379.568
T80W11	0.360126	394.48		T80W11	0.359949	440.221		T80W11	0.360013	361.653
T80W12	0.360403	427.509		T80W12	0.360227	443.824		T80W12	0.36029	390.377
T80W13	0.360681	358.551		T80W13	0.360505	406.591		T80W13	0.360568	364.656
T80W14	0.360959	378.767		T80W14	0.360783	395.281		T80W14	0.360846	369.159
T80W15	0.361237	396.282		T80W15	0.36106	413.897		T80W15	0.361124	373.963
T80W16	0.361514	416.099		T80W16	0.361338	448.329		T80W16	0.361401	386.073
T81W1	0.361835	398.784		T81W1	0.361676	425.307		T81W1	0.361738	309.215
T81W2	0.362112	434.616		T81W2	0.361953	463.443		T81W2	0.362016	347.042
T81W3	0.36239	404.389		T81W3	0.362231	467.547		T81W3	0.362293	346.141
T81W4	0.362668	423.806		T81W4	0.362509	495.476		T81W4	0.362571	374.964
T81W5	0.362946	375.364		T81W5	0.362787	485.466		T81W5	0.362849	320.123
T81W6	0.363223	384.372		T81W6	0.363065	491.972		T81W6	0.363127	338.536
T81W7	0.363501	395.581		T81W7	0.363342	534.819		T81W7	0.363404	345.641
T81W8	0.363779	495.476		T81W8	0.36362	561.349		T81W8	0.363682	362.754
T81W9	0.364057	360.853		T81W9	0.363898	406.49		T81W9	0.36396	342.138
T81W10	0.364335	381.169		T81W10	0.364176	404.789		T81W10	0.364238	380.568
T81W11	0.364612	394.68		T81W11	0.364453	439.721		T81W11	0.364516	360.853
T81W12	0.36489	427.009		T81W12	0.364731	444.025		T81W12	0.364793	390.076
T81W13	0.365168	357.45		T81W13	0.365009	404.989		T81W13	0.365071	364.856
T81W14	0.365446	378.567		T81W14	0.365287	394.68		T81W14	0.365349	369.159
T81W15	0.365723	396.482		T81W15	0.365565	413.797		T81W15	0.365627	374.063
T81W16	0.366001	415.498		T81W16	0.365842	447.328		T81W16	0.365904	385.372
T82W1	0.366321	399.484		T82W1	0.366161	424.707		T82W1	0.366244	310.616
T82W2	0.366598	435.617		T82W2	0.366439	462.542		T82W2	0.366522	347.743
T82W3	0.366876	404.989		T82W3	0.366717	467.748		T82W3	0.366799	346.242
T82W4	0.367154	424.807		T82W4	0.366995	496.677		T82W4	0.367077	375.264
T82W5	0.367432	376.265		T82W5	0.367272	484.665		T82W5	0.367355	320.223
T82W6	0.36771	383.971		T82W6	0.36755	492.473		T82W6	0.367633	337.335
T82W7	0.367987	396.182		T82W7	0.367828	534.318		T82W7	0.36791	347.142
T82W8	0.368265	495.376		T82W8	0.368106	560.348		T82W8	0.368188	362.354
T82W9	0.368543	360.552		T82W9	0.368384	404.789		T82W9	0.368466	341.238
T82W10	0.368821	380.969		T82W10	0.368661	404.389		T82W10	0.368744	379.668
T82W11	0.369098	395.081		T82W11	0.368939	439.62		T82W11	0.369022	361.954
T82W12	0.369376	426.408		T82W12	0.369217	443.424		T82W12	0.369299	390.377
T82W13	0.369654	358.051		T82W13	0.369495	406.39		T82W13	0.369577	364.756
T82W14	0.369932	378.667		T82W14	0.369772	395.081		T82W14	0.369855	369.66
T82W15	0.37021	395.081		T82W15	0.37005	412.596		T82W15	0.370133	374.363
T82W16	0.370487	415.699		T82W16	0.370328	447.928		T82W16	0.37041	383.471
T83W1	0.370824	399.885		T83W1	0.370664	422.905		T83W1	0.37075	310.616
T83W2	0.371102	435.817		T83W2	0.370942	462.542		T83W2	0.371027	348.043
T83W3	0.37138	404.188		T83W3	0.37122	468.248		T83W3	0.371305	346.442
T83W4	0.371658	424.006		T83W4	0.371498	496.677		T83W4	0.371583	375.064
T83W5	0.371935	376.165		T83W5	0.371776	483.764		T83W5	0.371861	319.822
T83W6	0.372213	384.572		T83W6	0.372053	493.073		T83W6	0.372138	337.035
T83W7	0.372491	395.581		T83W7	0.372331	535.219		T83W7	0.372416	346.141
T83W8	0.372769	495.476		T83W8	0.372609	561.049		T83W8	0.372694	362.954
T83W9	0.373047	360.853		T83W9	0.372887	405.289		T83W9	0.372972	342.038
T83W10	0.373324	381.269		T83W10	0.373164	403.888		T83W10	0.37325	379.868
T83W11	0.373602	394.68		T83W11	0.373442	439.62		T83W11	0.373527	362.454
T83W12	0.37388	427.409		T83W12	0.37372	443.324		T83W12	0.373805	390.677
T83W13	0.374158	357.25		T83W13	0.373998	405.189		T83W13	0.374083	364.956
T83W14	0.374435	378.267		T83W14	0.374276	394.88		T83W14	0.374361	368.859
T83W15	0.374713	395.581		T83W15	0.374553	412.996		T83W15	0.374638	374.363
T83W16	0.374991	415.098		T83W16	0.374831	447.328		T83W16	0.374916	385.773
T84W1	0.37533	399.384		T84W1	0.375171	423.806		T84W1	0.375254	310.016
T84W2	0.375608	435.116		T84W2	0.375449	462.943		T84W2	0.375532	347.743
T84W3	0.375886	404.689		T84W3	0.375727	469.049		T84W3	0.37581	345.041
T84W4	0.376164	424.006		T84W4	0.376004	494.875		T84W4	0.376087	373.763
T84W5	0.376441	375.765		T84W5	0.376282	484.665		T84W5	0.376365	319.722
T84W6	0.376719	384.872		T84W6	0.37656	493.474		T84W6	0.376643	337.135
T84W7	0.376997	396.081		T84W7	0.376838	534.318		T84W7	0.376921	345.841
T84W8	0.377275	496.077		T84W8	0.377115	560.448		T84W8	0.377198	362.454
T84W9	0.377553	360.552		T84W9	0.377393	405.59		T84W9	0.377476	342.739
T84W10	0.37783	380.068		T84W10	0.377671	404.789		T84W10	0.377754	380.568
T84W11	0.378108	395.281		T84W11	0.377949	438.92		T84W11	0.378032	361.954
T84W12	0.378386	427.81		T84W12	0.378227	443.624		T84W12	0.37831	390.877
T84W13	0.378664	357.95		T84W13	0.378504	405.89		T84W13	0.378587	364.656
T84W14	0.378941	379.167		T84W14	0.378782	394.38		T84W14	0.378865	370.961
T84W15	0.379219	396.582		T84W15	0.37906	412.296		T84W15	0.379143	374.464
T84W16	0.379497	415.498		T84W16	0.379338	447.728		T84W16	0.379421	385.573
T85W1	0.379836	401.086		T85W1	0.379676	424.006		T85W1	0.379758	310.116
T85W2	0.380114	434.416		T85W2	0.379954	462.542		T85W2	0.380036	346.942
T85W3	0.380391	404.489		T85W3	0.380231	467.948		T85W3	0.380313	345.941
T85W4	0.380669	423.606		T85W4	0.380509	496.277		T85W4	0.380591	374.163
T85W5	0.380947	376.665		T85W5	0.380787	484.665		T85W5	0.380869	318.922
T85W6	0.381225	384.572		T85W6	0.381065	493.073		T85W6	0.381147	337.135
T85W7	0.381502	395.181		T85W7	0.381343	534.819		T85W7	0.381425	346.942
T85W8	0.38178	494.575		T85W8	0.38162	560.549		T85W8	0.381702	362.854
T85W9	0.382058	360.552		T85W9	0.381898	405.99		T85W9	0.38198	342.739
T85W10	0.382336	380.368		T85W10	0.382176	404.389		T85W10	0.382258	380.568
T85W11	0.382614	394.38		T85W11	0.382454	439.22		T85W11	0.382536	362.254
T85W12	0.382891	426.809		T85W12	0.382731	444.225		T85W12	0.382813	389.476
T85W13	0.383169	357.35		T85W13	0.383009	405.79		T85W13	0.383091	363.855
T85W14	0.383447	379.067		T85W14	0.383287	395.981		T85W14	0.383369	369.66
T85W15	0.383725	395.781		T85W15	0.383565	414.397		T85W15	0.383647	374.564
T85W16	0.384003	415.999		T85W16	0.383843	447.128		T85W16	0.383925	385.973
T86W1	0.384341	399.885		T86W1	0.38418	424.206		T86W1	0.384264	309.315
T86W2	0.384619	435.617		T86W2	0.384458	462.442		T86W2	0.384542	346.942
T86W3	0.384897	403.788		T86W3	0.384736	468.448		T86W3	0.384819	346.642
T86W4	0.385175	423.506		T86W4	0.385013	495.776		T86W4	0.385097	374.864
T86W5	0.385452	376.165		T86W5	0.385291	483.964		T86W5	0.385375	319.422
T86W6	0.38573	384.071		T86W6	0.385569	492.173		T86W6	0.385653	337.635
T86W7	0.386008	395.281		T86W7	0.385847	533.918		T86W7	0.385931	346.041
T86W8	0.386286	495.376		T86W8	0.386124	560.849		T86W8	0.386208	362.854
T86W9	0.386564	361.153		T86W9	0.386402	406.691		T86W9	0.386486	341.738
T86W10	0.386841	379.968		T86W10	0.38668	403.988		T86W10	0.386764	381.069
T86W11	0.387119	395.581		T86W11	0.386958	438.82		T86W11	0.387042	362.254
T86W12	0.387397	426.508		T86W12	0.387236	443.024		T86W12	0.387319	390.977
T86W13	0.387675	356.649		T86W13	0.387513	405.389		T86W13	0.387597	364.956
T86W14	0.387952	379.167		T86W14	0.387791	394.78		T86W14	0.387875	369.76
T86W15	0.38823	395.281		T86W15	0.388069	412.996		T86W15	0.388153	374.363
T86W16	0.388508	417		T86W16	0.388347	447.027		T86W16	0.388431	385.172
T87W1	0.388845	400.185		T87W1	0.388684	423.906		T87W1	0.388772	309.615
T87W2	0.389123	435.517		T87W2	0.388962	462.643		T87W2	0.389049	346.342
T87W3	0.3894	404.789		T87W3	0.38924	468.248		T87W3	0.389327	345.941
T87W4	0.389678	423.405		T87W4	0.389517	495.776		T87W4	0.389605	375.064
T87W5	0.389956	376.565		T87W5	0.389795	484.765		T87W5	0.389883	319.822
T87W6	0.390234	384.772		T87W6	0.390073	492.673		T87W6	0.39016	337.335
T87W7	0.390512	395.881		T87W7	0.390351	533.818		T87W7	0.390438	347.242
T87W8	0.390789	495.276		T87W8	0.390629	559.748		T87W8	0.390716	362.954
T87W9	0.391067	360.052		T87W9	0.390906	406.591		T87W9	0.390994	343.139
T87W10	0.391345	380.869		T87W10	0.391184	403.288		T87W10	0.391272	380.068
T87W11	0.391623	395.081		T87W11	0.391462	439.02		T87W11	0.391549	361.653
T87W12	0.3919	426.208		T87W12	0.39174	443.124		T87W12	0.391827	390.277
T87W13	0.392178	358.251		T87W13	0.392018	405.389		T87W13	0.392105	364.055
T87W14	0.392456	379.368		T87W14	0.392295	395.081		T87W14	0.392383	369.159
T87W15	0.392734	395.481		T87W15	0.392573	413.397		T87W15	0.39266	374.564
T87W16	0.393012	415.999		T87W16	0.392851	446.527		T87W16	0.392938	385.372
T88W1	0.393332	399.584		T88W1	0.393191	423.305		T88W1	0.393278	310.116
T88W2	0.39361	434.716		T88W2	0.393468	462.242		T88W2	0.393555	347.843
T88W3	0.393887	404.289		T88W3	0.393746	468.248		T88W3	0.393833	346.141
T88W4	0.394165	423.906		T88W4	0.394024	496.377		T88W4	0.394111	374.864
T88W5	0.394443	376.265		T88W5	0.394302	484.965		T88W5	0.394389	320.223
T88W6	0.394721	384.572		T88W6	0.39458	492.873		T88W6	0.394666	337.235
T88W7	0.394999	395.681		T88W7	0.394857	534.118		T88W7	0.394944	347.242
T88W8	0.395276	495.076		T88W8	0.395135	560.649		T88W8	0.395222	362.754
T88W9	0.395554	359.852		T88W9	0.395413	405.189		T88W9	0.3955	343.139
T88W10	0.395832	380.669		T88W10	0.395691	403.588		T88W10	0.395778	379.868
T88W11	0.39611	394.88		T88W11	0.395969	439.02		T88W11	0.396055	360.853
T88W12	0.396387	427.409		T88W12	0.396246	443.824		T88W12	0.396333	390.277
T88W13	0.396665	358.351		T88W13	0.396524	405.99		T88W13	0.396611	362.554
T88W14	0.396943	378.267		T88W14	0.396802	394.88		T88W14	0.396889	368.058
T88W15	0.397221	396.482		T88W15	0.39708	413.296		T88W15	0.397166	374.063
T88W16	0.397499	416.399		T88W16	0.397357	447.027		T88W16	0.397444	385.573
T89W1	0.397836	400.185		T89W1	0.397696	423.506		T89W1	0.397782	310.616
T89W2	0.398114	435.016		T89W2	0.397974	462.643		T89W2	0.39806	347.042
T89W3	0.398392	404.589		T89W3	0.398252	468.348		T89W3	0.398337	345.841
T89W4	0.398669	423.005		T89W4	0.39853	495.776		T89W4	0.398615	375.564
T89W5	0.398947	375.564		T89W5	0.398808	484.665		T89W5	0.398893	320.022
T89W6	0.399225	384.672		T89W6	0.399085	492.673		T89W6	0.399171	337.435
T89W7	0.399503	395.481		T89W7	0.399363	534.118		T89W7	0.399449	346.442
T89W8	0.39978	495.076		T89W8	0.399641	559.848		T89W8	0.399726	363.855
T89W9	0.400058	361.353		T89W9	0.399919	405.289		T89W9	0.400004	342.639
T89W10	0.400336	380.869		T89W10	0.400196	404.088		T89W10	0.400282	378.967
T89W11	0.400614	394.78		T89W11	0.400474	439.821		T89W11	0.40056	360.853
T89W12	0.400892	425.808		T89W12	0.400752	444.025		T89W12	0.400837	390.577
T89W13	0.401169	357.95		T89W13	0.40103	404.989		T89W13	0.401115	364.255
T89W14	0.401447	377.866		T89W14	0.401308	394.38		T89W14	0.401393	368.759
T89W15	0.401725	396.081		T89W15	0.401585	412.996		T89W15	0.401671	374.464
T89W16	0.402003	415.398		T89W16	0.401863	446.827		T89W16	0.401949	385.673
T90W1	0.402342	399.584		T90W1	0.402201	424.206		T90W1	0.402268	310.816
T90W2	0.40262	434.215		T90W2	0.402478	461.642		T90W2	0.402546	347.242
T90W3	0.402898	404.088		T90W3	0.402756	467.848		T90W3	0.402823	346.842
T90W4	0.403176	424.106		T90W4	0.403034	496.177		T90W4	0.403101	374.263
T90W5	0.403453	375.564		T90W5	0.403312	484.264		T90W5	0.403379	319.522
T90W6	0.403731	384.872		T90W6	0.40359	492.873		T90W6	0.403657	337.735
T90W7	0.404009	395.181		T90W7	0.403867	535.019		T90W7	0.403934	346.041
T90W8	0.404287	495.076		T90W8	0.404145	560.248		T90W8	0.404212	362.354
T90W9	0.404565	360.452		T90W9	0.404423	406.09		T90W9	0.40449	343.139
T90W10	0.404842	380.869		T90W10	0.404701	403.388		T90W10	0.404768	380.468
T90W11	0.40512	395.281		T90W11	0.404978	438.92		T90W11	0.405046	362.454
T90W12	0.405398	427.109		T90W12	0.405256	443.124		T90W12	0.405323	389.776
T90W13	0.405676	356.75		T90W13	0.405534	405.69		T90W13	0.405601	363.155
T90W14	0.405953	378.367		T90W14	0.405812	393.579		T90W14	0.405879	369.66
T90W15	0.406231	396.182		T90W15	0.40609	412.596		T90W15	0.406157	373.863
T90W16	0.406509	415.598		T90W16	0.406367	447.328		T90W16	0.406435	385.272
T91W1	0.406849	399.785		T91W1	0.406652	424.006		T91W1	0.406771	310.516
T91W2	0.407126	435.016		T91W2	0.40693	462.542		T91W2	0.407049	347.442
T91W3	0.407404	403.588		T91W3	0.407207	467.247		T91W3	0.407327	344.74
T91W4	0.407682	423.706		T91W4	0.407485	495.676		T91W4	0.407605	374.964
T91W5	0.40796	376.365		T91W5	0.407763	484.465		T91W5	0.407882	319.622
T91W6	0.408238	384.972		T91W6	0.408041	492.673		T91W6	0.40816	337.335
T91W7	0.408515	394.981		T91W7	0.408318	534.518		T91W7	0.408438	347.042
T91W8	0.408793	494.975		T91W8	0.408596	560.248		T91W8	0.408716	362.354
T91W9	0.409071	361.153		T91W9	0.408874	405.99		T91W9	0.408993	343.139
T91W10	0.409349	380.168		T91W10	0.409152	403.788		T91W10	0.409271	381.669
T91W11	0.409626	395.081		T91W11	0.40943	439.22		T91W11	0.409549	361.753
T91W12	0.409904	425.708		T91W12	0.409707	442.723		T91W12	0.409827	389.876
T91W13	0.410182	357.45		T91W13	0.409985	405.289		T91W13	0.410105	363.855
T91W14	0.41046	378.066		T91W14	0.410263	394.68		T91W14	0.410382	369.359
T91W15	0.410738	395.481		T91W15	0.410541	412.796		T91W15	0.41066	374.063
T91W16	0.411015	415.198		T91W16	0.410818	447.728		T91W16	0.410938	385.272
T92W1	0.411354	399.384		T92W1	0.411121	423.806		T92W1	0.411242	309.815
T92W2	0.411632	434.315		T92W2	0.411399	462.743		T92W2	0.41152	347.242
T92W3	0.41191	404.389		T92W3	0.411677	467.447		T92W3	0.411798	345.341
T92W4	0.412187	423.706		T92W4	0.411954	494.975		T92W4	0.412076	374.764
T92W5	0.412465	376.865		T92W5	0.412232	484.665		T92W5	0.412353	319.922
T92W6	0.412743	384.372		T92W6	0.41251	492.873		T92W6	0.412631	337.035
T92W7	0.413021	395.181		T92W7	0.412788	535.019		T92W7	0.412909	346.642
T92W8	0.413299	493.474		T92W8	0.413065	561.149		T92W8	0.413187	362.754
T92W9	0.413576	360.653		T92W9	0.413343	405.49		T92W9	0.413464	342.639
T92W10	0.413854	380.669		T92W10	0.413621	402.887		T92W10	0.413742	379.067
T92W11	0.414132	395.381		T92W11	0.413899	438.92		T92W11	0.41402	362.154
T92W12	0.41441	426.809		T92W12	0.414177	443.624		T92W12	0.414298	389.676
T92W13	0.414687	357.25		T92W13	0.414454	405.69		T92W13	0.414576	364.756
T92W14	0.414965	378.867		T92W14	0.414732	394.68		T92W14	0.414853	370.16
T92W15	0.415243	395.681		T92W15	0.41501	412.696		T92W15	0.415131	374.564
T92W16	0.415521	415.398		T92W16	0.415288	447.228		T92W16	0.415409	385.372
T93W1	0.415859	400.285		T93W1	0.415625	423.305		T93W1	0.415748	311.617
T93W2	0.416137	434.616		T93W2	0.415903	460.941		T93W2	0.416026	347.042
T93W3	0.416414	404.589		T93W3	0.416181	467.547		T93W3	0.416304	345.741
T93W4	0.416692	423.506		T93W4	0.416458	496.077		T93W4	0.416582	375.164
T93W5	0.41697	375.264		T93W5	0.416736	484.364		T93W5	0.416859	320.123
T93W6	0.417248	383.871		T93W6	0.417014	492.473		T93W6	0.417137	337.535
T93W7	0.417525	395.081		T93W7	0.417292	534.418		T93W7	0.417415	347.242
T93W8	0.417803	494.475		T93W8	0.41757	559.147		T93W8	0.417693	361.253
T93W9	0.418081	360.853		T93W9	0.417847	404.989		T93W9	0.41797	343.239
T93W10	0.418359	381.369		T93W10	0.418125	403.588		T93W10	0.418248	379.668
T93W11	0.418637	395.481		T93W11	0.418403	439.22		T93W11	0.418526	361.353
T93W12	0.418914	427.91		T93W12	0.418681	443.324		T93W12	0.418804	390.877
T93W13	0.419192	357.75		T93W13	0.418958	405.189		T93W13	0.419082	364.255
T93W14	0.41947	378.667		T93W14	0.419236	394.18		T93W14	0.419359	368.959
T93W15	0.419748	395.581		T93W15	0.419514	412.496		T93W15	0.419637	374.864
T93W16	0.420025	416.299		T93W16	0.419792	447.128		T93W16	0.419915	385.272
T94W1	0.420363	399.284		T94W1	0.42013	423.906		T94W1	0.420253	310.316
T94W2	0.420641	434.916		T94W2	0.420408	461.942		T94W2	0.420531	346.342
T94W3	0.420919	404.589		T94W3	0.420686	467.047		T94W3	0.420809	346.041
T94W4	0.421196	423.806		T94W4	0.420963	495.676		T94W4	0.421087	375.064
T94W5	0.421474	375.765		T94W5	0.421241	483.864		T94W5	0.421365	318.221
T94W6	0.421752	385.473		T94W6	0.421519	492.173		T94W6	0.421642	337.035
T94W7	0.42203	395.481		T94W7	0.421797	534.318		T94W7	0.42192	346.342
T94W8	0.422308	494.775		T94W8	0.422075	560.148		T94W8	0.422198	363.255
T94W9	0.422585	360.352		T94W9	0.422352	405.89		T94W9	0.422476	342.439
T94W10	0.422863	380.268		T94W10	0.42263	403.788		T94W10	0.422753	379.968
T94W11	0.423141	395.081		T94W11	0.422908	439.22		T94W11	0.423031	361.153
T94W12	0.423419	426.208		T94W12	0.423186	442.723		T94W12	0.423309	389.676
T94W13	0.423697	356.449		T94W13	0.423463	404.088		T94W13	0.423587	364.055
T94W14	0.423974	378.767		T94W14	0.423741	394.38		T94W14	0.423865	368.459
T94W15	0.424252	395.581		T94W15	0.424019	412.396		T94W15	0.424142	374.063
T94W16	0.42453	415.699		T94W16	0.424297	447.628		T94W16	0.42442	385.172
T95W1	0.42487	399.785		T95W1	0.424633	423.205		T95W1	0.424758	310.816
T95W2	0.425148	434.516		T95W2	0.424911	462.242		T95W2	0.425035	346.942
T95W3	0.425425	404.389		T95W3	0.425189	467.848		T95W3	0.425313	346.141
T95W4	0.425703	423.706		T95W4	0.425467	495.076		T95W4	0.425591	373.363
T95W5	0.425981	376.065		T95W5	0.425744	483.764		T95W5	0.425869	319.522
T95W6	0.426259	384.872		T95W6	0.426022	492.973		T95W6	0.426146	337.835
T95W7	0.426536	394.68		T95W7	0.4263	533.818		T95W7	0.426424	345.441
T95W8	0.426814	494.375		T95W8	0.426578	559.347		T95W8	0.426702	363.455
T95W9	0.427092	360.152		T95W9	0.426856	404.689		T95W9	0.42698	342.439
T95W10	0.42737	380.969		T95W10	0.427133	403.488		T95W10	0.427258	379.468
T95W11	0.427648	394.58		T95W11	0.427411	438.319		T95W11	0.427535	361.854
T95W12	0.427925	426.709		T95W12	0.427689	443.424		T95W12	0.427813	390.176
T95W13	0.428203	357.35		T95W13	0.427967	405.99		T95W13	0.428091	364.055
T95W14	0.428481	378.667		T95W14	0.428244	395.081		T95W14	0.428369	369.359
T95W15	0.428759	396.081		T95W15	0.428522	412.796		T95W15	0.428646	374.063
T95W16	0.429036	415.598		T95W16	0.4288	446.727		T95W16	0.428924	384.972
T96W1	0.429375	400.085		T96W1	0.429138	423.706		T96W1	0.429262	310.616
T96W2	0.429653	434.616		T96W2	0.429416	461.341		T96W2	0.429539	347.242
T96W3	0.429931	404.789		T96W3	0.429694	466.847		T96W3	0.429817	345.641
T96W4	0.430209	423.405		T96W4	0.429972	495.276		T96W4	0.430095	374.063
T96W5	0.430486	375.264		T96W5	0.430249	484.364		T96W5	0.430373	319.222
T96W6	0.430764	384.772		T96W6	0.430527	491.772		T96W6	0.430651	336.935
T96W7	0.431042	395.481		T96W7	0.430805	533.818		T96W7	0.430928	347.042
T96W8	0.43132	494.475		T96W8	0.431083	560.849		T96W8	0.431206	363.655
T96W9	0.431597	360.653		T96W9	0.431361	405.59		T96W9	0.431484	342.138
T96W10	0.431875	379.568		T96W10	0.431638	404.088		T96W10	0.431762	379.968
T96W11	0.432153	394.48		T96W11	0.431916	439.52		T96W11	0.43204	361.153
T96W12	0.432431	426.608		T96W12	0.432194	443.524		T96W12	0.432317	390.377
T96W13	0.432709	356.149		T96W13	0.432472	405.79		T96W13	0.432595	363.155
T96W14	0.432986	379.368		T96W14	0.432749	394.48		T96W14	0.432873	369.56
T96W15	0.433264	394.58		T96W15	0.433027	413.497		T96W15	0.433151	374.564
T96W16	0.433542	415.799		T96W16	0.433305	446.227		T96W16	0.433428	385.072
T97W1	0.433881	399.084		T97W1	0.433644	423.706		T97W1	0.433769	309.215
T97W2	0.434158	434.816		T97W2	0.433922	462.242		T97W2	0.434047	347.542
T97W3	0.434436	405.089		T97W3	0.4342	468.649		T97W3	0.434325	346.442
T97W4	0.434714	423.506		T97W4	0.434477	494.775		T97W4	0.434603	374.263
T97W5	0.434992	376.565		T97W5	0.434755	483.864		T97W5	0.43488	319.522
T97W6	0.43527	384.672		T97W6	0.435033	492.873		T97W6	0.435158	337.435
T97W7	0.435547	394.48		T97W7	0.435311	533.417		T97W7	0.435436	346.642
T97W8	0.435825	494.675		T97W8	0.435589	560.148		T97W8	0.435714	363.555
T97W9	0.436103	360.653		T97W9	0.435866	405.49		T97W9	0.435992	342.439
T97W10	0.436381	379.267		T97W10	0.436144	404.389		T97W10	0.436269	379.768
T97W11	0.436658	394.68		T97W11	0.436422	438.219		T97W11	0.436547	361.854
T97W12	0.436936	426.308		T97W12	0.4367	443.224		T97W12	0.436825	389.076
T97W13	0.437214	357.25		T97W13	0.436977	405.59		T97W13	0.437103	364.055
T97W14	0.437492	379.267		T97W14	0.437255	394.48		T97W14	0.43738	369.86
T97W15	0.43777	395.781		T97W15	0.437533	413.096		T97W15	0.437658	373.863
T97W16	0.438047	415.398		T97W16	0.437811	447.128		T97W16	0.437936	385.372
T98W1	0.438384	398.884		T98W1	0.438148	422.605		T98W1	0.438277	310.816
T98W2	0.438662	434.516		T98W2	0.438426	462.142		T98W2	0.438555	348.643
T98W3	0.43894	403.388		T98W3	0.438704	467.147		T98W3	0.438833	345.841
T98W4	0.439218	423.906		T98W4	0.438982	494.575		T98W4	0.43911	374.764
T98W5	0.439495	375.064		T98W5	0.439259	484.565		T98W5	0.439388	320.423
T98W6	0.439773	384.372		T98W6	0.439537	492.173		T98W6	0.439666	337.235
T98W7	0.440051	395.281		T98W7	0.439815	533.517		T98W7	0.439944	346.141
T98W8	0.440329	495.276		T98W8	0.440093	558.746		T98W8	0.440221	362.854
T98W9	0.440607	359.652		T98W9	0.44037	404.889		T98W9	0.440499	342.539
T98W10	0.440884	381.069		T98W10	0.440648	403.788		T98W10	0.440777	379.568
T98W11	0.441162	395.181		T98W11	0.440926	438.419		T98W11	0.441055	361.653
T98W12	0.44144	427.209		T98W12	0.441204	443.124		T98W12	0.441333	389.876
T98W13	0.441718	357.25		T98W13	0.441482	405.59		T98W13	0.44161	364.456
T98W14	0.441995	378.267		T98W14	0.441759	395.581		T98W14	0.441888	368.158
T98W15	0.442273	395.981		T98W15	0.442037	412.095		T98W15	0.442166	374.964
T98W16	0.442551	414.598		T98W16	0.442315	446.627		T98W16	0.442444	386.073
T99W1	0.442871	399.284		T99W1	0.442652	424.206		T99W1	0.442785	309.715
T99W2	0.443149	434.215		T99W2	0.44293	462.042		T99W2	0.443062	347.743
T99W3	0.443427	404.489		T99W3	0.443208	467.047		T99W3	0.44334	345.841
T99W4	0.443705	424.106		T99W4	0.443485	494.975		T99W4	0.443618	373.863
T99W5	0.443982	376.365		T99W5	0.443763	484.865		T99W5	0.443896	320.623
T99W6	0.44426	384.272		T99W6	0.444041	492.173		T99W6	0.444174	336.935
T99W7	0.444538	395.581		T99W7	0.444319	533.818		T99W7	0.444451	346.242
T99W8	0.444816	494.875		T99W8	0.444596	558.947		T99W8	0.444729	363.255
T99W9	0.445094	360.252		T99W9	0.444874	405.389		T99W9	0.445007	342.639
T99W10	0.445371	380.168		T99W10	0.445152	403.788		T99W10	0.445285	379.668
T99W11	0.445649	394.88		T99W11	0.44543	439.22		T99W11	0.445562	361.854
T99W12	0.445927	426.408		T99W12	0.445708	443.524		T99W12	0.44584	391.377
T99W13	0.446205	356.449		T99W13	0.445985	405.59		T99W13	0.446118	363.355
T99W14	0.446482	377.866		T99W14	0.446263	394.38		T99W14	0.446396	368.659
T99W15	0.44676	396.282		T99W15	0.446541	413.397		T99W15	0.446674	373.663
T99W16	0.447038	415.999		T99W16	0.446819	447.628		T99W16	0.446951	385.372
T100W1	0.44736	400.185		T100W1	0.447159	423.405		T100W1	0.447291	310.216
T100W2	0.447638	435.316		T100W2	0.447436	461.842		T100W2	0.447569	347.442
T100W3	0.447916	404.889		T100W3	0.447714	466.146		T100W3	0.447847	346.141
T100W4	0.448194	423.405		T100W4	0.447992	494.875		T100W4	0.448125	374.664
T100W5	0.448471	375.264		T100W5	0.44827	484.665		T100W5	0.448403	319.722
T100W6	0.448749	383.971		T100W6	0.448547	491.472		T100W6	0.44868	336.134
T100W7	0.449027	395.181		T100W7	0.448825	534.819		T100W7	0.448958	345.941
T100W8	0.449305	493.874		T100W8	0.449103	558.746		T100W8	0.449236	362.354
T100W9	0.449582	360.152		T100W9	0.449381	404.489		T100W9	0.449514	342.239
T100W10	0.44986	381.269		T100W10	0.449659	403.788		T100W10	0.449791	380.568
T100W11	0.450138	395.381		T100W11	0.449936	438.319		T100W11	0.450069	361.453
T100W12	0.450416	425.407		T100W12	0.450214	442.723		T100W12	0.450347	389.776
T100W13	0.450694	356.95		T100W13	0.450492	405.89		T100W13	0.450625	364.456
T100W14	0.450971	378.467		T100W14	0.45077	394.78		T100W14	0.450903	369.459
T100W15	0.451249	395.981		T100W15	0.451047	411.595		T100W15	0.45118	374.564
T100W16	0.451527	416.9		T100W16	0.451325	446.827		T100W16	0.451458	385.673
T101W1	0.451865	399.584		T101W1	0.451664	423.706		T101W1	0.451797	310.216
T101W2	0.452143	434.816		T101W2	0.451942	462.442		T101W2	0.452074	347.643
T101W3	0.45242	403.888		T101W3	0.45222	466.046		T101W3	0.452352	345.441
T101W4	0.452698	423.506		T101W4	0.452498	494.175		T101W4	0.45263	374.564
T101W5	0.452976	375.464		T101W5	0.452775	484.164		T101W5	0.452908	319.522
T101W6	0.453254	383.871		T101W6	0.453053	491.872		T101W6	0.453186	337.635
T101W7	0.453532	394.981		T101W7	0.453331	534.619		T101W7	0.453463	346.742
T101W8	0.453809	493.874		T101W8	0.453609	559.447		T101W8	0.453741	362.854
T101W9	0.454087	360.152		T101W9	0.453887	404.489		T101W9	0.454019	341.738
T101W10	0.454365	380.769		T101W10	0.454164	403.488		T101W10	0.454297	380.368
T101W11	0.454643	394.981		T101W11	0.454442	439.02		T101W11	0.454574	362.054
T101W12	0.45492	426.508		T101W12	0.45472	442.423		T101W12	0.454852	389.576
T101W13	0.455198	357.95		T101W13	0.454998	405.69		T101W13	0.45513	363.355
T101W14	0.455476	378.667		T101W14	0.455275	395.481		T101W14	0.455408	369.059
T101W15	0.455754	394.78		T101W15	0.455553	412.296		T101W15	0.455686	374.063
T101W16	0.456032	414.197		T101W16	0.455831	446.026		T101W16	0.455963	385.873
T102W1	0.456369	399.184		T102W1	0.456168	423.305		T102W1	0.456301	310.116
T102W2	0.456647	434.215		T102W2	0.456446	460.941		T102W2	0.456579	347.242
T102W3	0.456925	404.389		T102W3	0.456724	466.947		T102W3	0.456856	345.541
T102W4	0.457203	424.106		T102W4	0.457002	495.776		T102W4	0.457134	375.264
T102W5	0.45748	375.765		T102W5	0.45728	483.764		T102W5	0.457412	319.422
T102W6	0.457758	383.771		T102W6	0.457557	492.673		T102W6	0.45769	336.935
T102W7	0.458036	395.381		T102W7	0.457835	533.217		T102W7	0.457967	346.141
T102W8	0.458314	494.475		T102W8	0.458113	560.949		T102W8	0.458245	363.355
T102W9	0.458592	360.653		T102W9	0.458391	405.79		T102W9	0.458523	342.339
T102W10	0.458869	380.769		T102W10	0.458668	402.887		T102W10	0.458801	380.669
T102W11	0.459147	394.88		T102W11	0.458946	438.62		T102W11	0.459079	361.353
T102W12	0.459425	426.208		T102W12	0.459224	443.024		T102W12	0.459356	388.775
T102W13	0.459703	357.35		T102W13	0.459502	405.69		T102W13	0.459634	363.455
T102W14	0.45998	378.066		T102W14	0.45978	394.48		T102W14	0.459912	369.459
T102W15	0.460258	395.581		T102W15	0.460057	412.396		T102W15	0.46019	374.163
T102W16	0.460536	414.998		T102W16	0.460335	447.428		T102W16	0.460467	386.073
T103W1	0.460875	399.985		T103W1	0.460672	423.906		T103W1	0.460788	309.415
T103W2	0.461153	435.316		T103W2	0.46095	461.341		T103W2	0.461065	347.142
T103W3	0.46143	404.389		T103W3	0.461228	467.147		T103W3	0.461343	345.941
T103W4	0.461708	423.105		T103W4	0.461506	495.977		T103W4	0.461621	374.063
T103W5	0.461986	375.064		T103W5	0.461783	483.964		T103W5	0.461899	319.622
T103W6	0.462264	384.071		T103W6	0.462061	491.772		T103W6	0.462176	336.334
T103W7	0.462541	395.381		T103W7	0.462339	533.818		T103W7	0.462454	346.342
T103W8	0.462819	493.874		T103W8	0.462617	560.448		T103W8	0.462732	363.655
T103W9	0.463097	360.953		T103W9	0.462895	406.591		T103W9	0.46301	342.639
T103W10	0.463375	380.869		T103W10	0.463172	403.388		T103W10	0.463288	379.968
T103W11	0.463653	394.88		T103W11	0.46345	438.72		T103W11	0.463565	361.053
T103W12	0.46393	427.309		T103W12	0.463728	442.323		T103W12	0.463843	389.276
T103W13	0.464208	357.95		T103W13	0.464006	404.989		T103W13	0.464121	363.755
T103W14	0.464486	378.567		T103W14	0.464283	394.68		T103W14	0.464399	369.359
T103W15	0.464764	394.58		T103W15	0.464561	411.695		T103W15	0.464676	374.163
T103W16	0.465041	414.998		T103W16	0.464839	446.127		T103W16	0.464954	384.472
T104W1	0.46538	399.685		T104W1	0.465177	423.005		T104W1	0.465291	310.116
T104W2	0.465658	434.416		T104W2	0.465455	462.643		T104W2	0.465569	347.843
T104W3	0.465936	404.489		T104W3	0.465733	467.147		T104W3	0.465847	346.642
T104W4	0.466214	422.905		T104W4	0.466011	495.977		T104W4	0.466125	375.064
T104W5	0.466491	375.364		T104W5	0.466288	483.464		T104W5	0.466403	319.922
T104W6	0.466769	383.771		T104W6	0.466566	491.972		T104W6	0.46668	337.735
T104W7	0.467047	395.081		T104W7	0.466844	533.718		T104W7	0.466958	346.642
T104W8	0.467325	494.375		T104W8	0.467122	559.147		T104W8	0.467236	363.054
T104W9	0.467602	360.953		T104W9	0.4674	405.79		T104W9	0.467514	342.339
T104W10	0.46788	379.668		T104W10	0.467677	402.887		T104W10	0.467791	380.268
T104W11	0.468158	394.78		T104W11	0.467955	438.419		T104W11	0.468069	361.653
T104W12	0.468436	426.008		T104W12	0.468233	444.225		T104W12	0.468347	389.376
T104W13	0.468714	356.75		T104W13	0.468511	404.889		T104W13	0.468625	363.655
T104W14	0.468991	378.066		T104W14	0.468788	394.18		T104W14	0.468903	369.459
T104W15	0.469269	394.68		T104W15	0.469066	412.996		T104W15	0.46918	372.862
T104W16	0.469547	415.398		T104W16	0.469344	446.327		T104W16	0.469458	385.473
T105W1	0.469885	399.184		T105W1	0.469682	423.706		T105W1	0.469797	310.416
T105W2	0.470163	433.615		T105W2	0.46996	460.841		T105W2	0.470075	347.042
T105W3	0.470441	403.087		T105W3	0.470238	467.848		T105W3	0.470353	346.742
T105W4	0.470718	423.806		T105W4	0.470516	494.775		T105W4	0.470631	374.363
T105W5	0.470996	375.865		T105W5	0.470793	483.964		T105W5	0.470908	320.022
T105W6	0.471274	384.071		T105W6	0.471071	491.972		T105W6	0.471186	337.435
T105W7	0.471552	395.581		T105W7	0.471349	533.417		T105W7	0.471464	346.642
T105W8	0.471829	494.375		T105W8	0.471627	559.848		T105W8	0.471742	362.554
T105W9	0.472107	359.652		T105W9	0.471904	404.789		T105W9	0.472019	342.639
T105W10	0.472385	379.968		T105W10	0.472182	403.888		T105W10	0.472297	379.868
T105W11	0.472663	395.381		T105W11	0.47246	437.819		T105W11	0.472575	361.453
T105W12	0.47294	426.108		T105W12	0.472738	443.024		T105W12	0.472853	390.577
T105W13	0.473218	357.55		T105W13	0.473016	405.89		T105W13	0.473131	363.755
T105W14	0.473496	378.767		T105W14	0.473293	394.38		T105W14	0.473408	368.659
T105W15	0.473774	394.981		T105W15	0.473571	412.696		T105W15	0.473686	374.263
T105W16	0.474052	415.899		T105W16	0.473849	446.627		T105W16	0.473964	384.772
T106W1	0.474389	399.384		T106W1	0.474185	423.606		T106W1	0.474305	310.316
T106W2	0.474667	433.915		T106W2	0.474463	460.741		T106W2	0.474583	347.542
T106W3	0.474945	402.887		T106W3	0.474741	467.247		T106W3	0.47486	346.041
T106W4	0.475223	423.606		T106W4	0.475019	495.076		T106W4	0.475138	373.863
T106W5	0.4755	376.365		T106W5	0.475297	484.965		T106W5	0.475416	319.522
T106W6	0.475778	383.571		T106W6	0.475574	491.572		T106W6	0.475694	337.035
T106W7	0.476056	395.181		T106W7	0.475852	533.818		T106W7	0.475972	345.341
T106W8	0.476334	494.575		T106W8	0.47613	559.647		T106W8	0.476249	362.754
T106W9	0.476612	360.252		T106W9	0.476408	404.789		T106W9	0.476527	342.739
T106W10	0.476889	380.669		T106W10	0.476686	404.088		T106W10	0.476805	380.869
T106W11	0.477167	394.68		T106W11	0.476963	439.22		T106W11	0.477083	361.954
T106W12	0.477445	426.008		T106W12	0.477241	443.524		T106W12	0.47736	389.976
T106W13	0.477723	356.85		T106W13	0.477519	405.59		T106W13	0.477638	362.954
T106W14	0.478	378.667		T106W14	0.477797	395.081		T106W14	0.477916	369.359
T106W15	0.478278	396.282		T106W15	0.478074	412.195		T106W15	0.478194	373.563
T106W16	0.478556	414.698		T106W16	0.478352	446.627		T106W16	0.478472	385.473
T107W1	0.478894	398.984		T107W1	0.47869	423.005		T107W1	0.478811	309.515
T107W2	0.479172	434.816		T107W2	0.478967	462.242		T107W2	0.479089	347.042
T107W3	0.479449	403.388		T107W3	0.479245	467.648		T107W3	0.479366	346.041
T107W4	0.479727	423.305		T107W4	0.479523	495.276		T107W4	0.479644	374.263
T107W5	0.480005	375.264		T107W5	0.479801	483.764		T107W5	0.479922	320.323
T107W6	0.480283	384.472		T107W6	0.480079	492.773		T107W6	0.4802	337.135
T107W7	0.48056	395.581		T107W7	0.480356	532.817		T107W7	0.480478	346.242
T107W8	0.480838	494.175		T107W8	0.480634	559.848		T107W8	0.480755	362.954
T107W9	0.481116	360.753		T107W9	0.480912	404.589		T107W9	0.481033	341.938
T107W10	0.481394	379.968		T107W10	0.48119	404.589		T107W10	0.481311	379.868
T107W11	0.481672	394.18		T107W11	0.481467	439.22		T107W11	0.481589	362.054
T107W12	0.481949	426.308		T107W12	0.481745	442.924		T107W12	0.481866	390.477
T107W13	0.482227	356.149		T107W13	0.482023	405.69		T107W13	0.482144	364.155
T107W14	0.482505	378.066		T107W14	0.482301	394.38		T107W14	0.482422	368.359
T107W15	0.482783	394.981		T107W15	0.482579	412.696		T107W15	0.4827	373.263
T107W16	0.48306	415.198		T107W16	0.482856	446.927		T107W16	0.482978	384.772
T108W1	0.483399	399.484		T108W1	0.483195	423.506		T108W1	0.483315	310.116
T108W2	0.483677	434.315		T108W2	0.483472	462.542		T108W2	0.483593	347.643
T108W3	0.483955	403.888		T108W3	0.48375	466.847		T108W3	0.483871	345.941
T108W4	0.484233	423.105		T108W4	0.484028	495.476		T108W4	0.484149	375.164
T108W5	0.48451	375.965		T108W5	0.484306	483.664		T108W5	0.484426	319.922
T108W6	0.484788	384.672		T108W6	0.484583	491.972		T108W6	0.484704	336.534
T108W7	0.485066	395.681		T108W7	0.484861	533.117		T108W7	0.484982	345.441
T108W8	0.485344	494.675		T108W8	0.485139	559.547		T108W8	0.48526	362.954
T108W9	0.485621	359.852		T108W9	0.485417	405.79		T108W9	0.485538	342.038
T108W10	0.485899	379.167		T108W10	0.485695	403.388		T108W10	0.485815	379.568
T108W11	0.486177	394.18		T108W11	0.485972	438.82		T108W11	0.486093	361.153
T108W12	0.486455	426.809		T108W12	0.48625	442.223		T108W12	0.486371	390.477
T108W13	0.486733	357.15		T108W13	0.486528	405.389		T108W13	0.486649	363.955
T108W14	0.48701	378.567		T108W14	0.486806	395.181		T108W14	0.486926	369.76
T108W15	0.487288	394.981		T108W15	0.487083	413.397		T108W15	0.487204	373.863
T108W16	0.487566	415.899		T108W16	0.487361	446.727		T108W16	0.487482	385.873
T109W1	0.487904	399.384		T109W1	0.487698	422.905		T109W1	0.487819	310.016
T109W2	0.488182	434.716		T109W2	0.487976	461.842		T109W2	0.488097	347.242
T109W3	0.488459	403.788		T109W3	0.488253	467.547		T109W3	0.488375	345.241
T109W4	0.488737	424.206		T109W4	0.488531	494.675		T109W4	0.488652	374.764
T109W5	0.489015	375.564		T109W5	0.488809	483.664		T109W5	0.48893	320.022
T109W6	0.489293	384.171		T109W6	0.489087	491.672		T109W6	0.489208	337.635
T109W7	0.489571	394.88		T109W7	0.489365	533.517		T109W7	0.489486	346.542
T109W8	0.489848	494.675		T109W8	0.489642	560.148		T109W8	0.489764	362.454
T109W9	0.490126	360.152		T109W9	0.48992	404.989		T109W9	0.490041	342.038
T109W10	0.490404	380.068		T109W10	0.490198	403.888		T109W10	0.490319	379.668
T109W11	0.490682	394.18		T109W11	0.490476	438.92		T109W11	0.490597	362.354
T109W12	0.490959	425.207		T109W12	0.490753	443.024		T109W12	0.490875	389.976
T109W13	0.491237	356.95		T109W13	0.491031	405.59		T109W13	0.491152	363.455
T109W14	0.491515	378.267		T109W14	0.491309	394.48		T109W14	0.49143	369.76
T109W15	0.491793	395.781		T109W15	0.491587	412.496		T109W15	0.491708	373.863
T109W16	0.492071	415.298		T109W16	0.491865	447.428		T109W16	0.491986	384.672
T110W1	0.492408	399.284		T110W1	0.492202	423.506		T110W1	0.492287	309.815
T110W2	0.492686	433.815		T110W2	0.49248	460.04		T110W2	0.492565	346.942
T110W3	0.492964	403.388		T110W3	0.492758	467.748		T110W3	0.492842	346.041
T110W4	0.493242	423.005		T110W4	0.493035	494.575		T110W4	0.49312	374.464
T110W5	0.493519	374.564		T110W5	0.493313	483.864		T110W5	0.493398	319.622
T110W6	0.493797	384.071		T110W6	0.493591	491.672		T110W6	0.493676	337.135
T110W7	0.494075	394.38		T110W7	0.493869	532.416		T110W7	0.493954	345.541
T110W8	0.494353	492.873		T110W8	0.494146	559.447		T110W8	0.494231	363.054
T110W9	0.494631	360.552		T110W9	0.494424	405.389		T110W9	0.494509	342.339
T110W10	0.494908	380.769		T110W10	0.494702	402.687		T110W10	0.494787	380.669
T110W11	0.495186	393.88		T110W11	0.49498	438.219		T110W11	0.495065	361.954
T110W12	0.495464	426.308		T110W12	0.495258	441.322		T110W12	0.495342	389.976
T110W13	0.495742	357.85		T110W13	0.495535	405.49		T110W13	0.49562	362.854
T110W14	0.496019	377.766		T110W14	0.495813	393.78		T110W14	0.495898	368.859
T110W15	0.496297	395.081		T110W15	0.496091	412.996		T110W15	0.496176	373.863
T110W16	0.496575	415.298		T110W16	0.496369	446.927		T110W16	0.496454	384.772
T111W1	0.496915	399.384		T111W1	0.496707	423.706		T111W1	0.496792	310.116
T111W2	0.497192	434.416		T111W2	0.496985	461.141		T111W2	0.497069	347.042
T111W3	0.49747	403.188		T111W3	0.497263	466.847		T111W3	0.497347	345.641
T111W4	0.497748	423.205		T111W4	0.49754	494.475		T111W4	0.497625	374.263
T111W5	0.498026	375.464		T111W5	0.497818	483.363		T111W5	0.497903	318.922
T111W6	0.498303	383.971		T111W6	0.498096	491.772		T111W6	0.49818	337.935
T111W7	0.498581	394.78		T111W7	0.498374	533.217		T111W7	0.498458	346.141
T111W8	0.498859	494.275		T111W8	0.498651	559.547		T111W8	0.498736	363.054
T111W9	0.499137	360.052		T111W9	0.498929	405.59		T111W9	0.499014	342.239
T111W10	0.499415	379.768		T111W10	0.499207	403.588		T111W10	0.499292	380.268
T111W11	0.499692	394.981		T111W11	0.499485	438.92		T111W11	0.499569	362.454
T111W12	0.49997	426.909		T111W12	0.499763	443.424		T111W12	0.499847	390.577
T111W13	0.500248	356.95		T111W13	0.50004	405.69		T111W13	0.500125	364.355
T111W14	0.500526	378.267		T111W14	0.500318	394.58		T111W14	0.500403	369.059
T111W15	0.500803	394.58		T111W15	0.500596	412.496		T111W15	0.50068	373.663
T111W16	0.501081	414.998		T111W16	0.500874	446.227		T111W16	0.500958	385.172
T112W1	0.501384	399.785		T112W1	0.50121	422.104		T112W1	0.501296	309.916
T112W2	0.501662	433.415		T112W2	0.501488	462.442		T112W2	0.501574	347.342
T112W3	0.50194	404.289		T112W3	0.501766	467.447		T112W3	0.501852	345.441
T112W4	0.502217	423.305		T112W4	0.502044	495.476		T112W4	0.502129	373.463
T112W5	0.502495	375.064		T112W5	0.502321	484.064		T112W5	0.502407	319.322
T112W6	0.502773	383.771		T112W6	0.502599	491.071		T112W6	0.502685	337.135
T112W7	0.503051	395.881		T112W7	0.502877	533.918		T112W7	0.502963	345.941
T112W8	0.503328	493.974		T112W8	0.503155	559.748		T112W8	0.50324	362.154
T112W9	0.503606	360.552		T112W9	0.503433	405.89		T112W9	0.503518	342.739
T112W10	0.503884	380.368		T112W10	0.50371	404.489		T112W10	0.503796	379.768
T112W11	0.504162	394.88		T112W11	0.503988	438.119		T112W11	0.504074	361.153
T112W12	0.50444	426.108		T112W12	0.504266	442.924		T112W12	0.504352	389.576
T112W13	0.504717	356.649		T112W13	0.504544	404.489		T112W13	0.504629	363.955
T112W14	0.504995	377.966		T112W14	0.504821	394.58		T112W14	0.504907	368.859
T112W15	0.505273	395.081		T112W15	0.505099	412.095		T112W15	0.505185	373.963
T112W16	0.505551	414.097		T112W16	0.505377	446.827		T112W16	0.505463	383.971
T113W1	0.505889	397.383		T113W1	0.505714	422.805		T113W1	0.505802	309.315
T113W2	0.506166	434.616		T113W2	0.505992	462.743		T113W2	0.50608	347.142
T113W3	0.506444	404.389		T113W3	0.50627	466.546		T113W3	0.506358	345.241
T113W4	0.506722	423.405		T113W4	0.506548	494.875		T113W4	0.506636	374.163
T113W5	0.507	375.464		T113W5	0.506826	484.364		T113W5	0.506913	319.222
T113W6	0.507278	383.771		T113W6	0.507103	491.572		T113W6	0.507191	336.935
T113W7	0.507555	395.481		T113W7	0.507381	534.018		T113W7	0.507469	347.042
T113W8	0.507833	494.175		T113W8	0.507659	559.748		T113W8	0.507747	362.954
T113W9	0.508111	359.352		T113W9	0.507937	405.289		T113W9	0.508024	341.538
T113W10	0.508389	380.168		T113W10	0.508214	403.988		T113W10	0.508302	378.567
T113W11	0.508666	394.38		T113W11	0.508492	438.019		T113W11	0.50858	360.552
T113W12	0.508944	425.708		T113W12	0.50877	441.722		T113W12	0.508858	389.376
T113W13	0.509222	357.55		T113W13	0.509048	405.389		T113W13	0.509136	364.055
T113W14	0.5095	378.367		T113W14	0.509326	393.279		T113W14	0.509413	369.059
T113W15	0.509778	395.381		T113W15	0.509603	412.296		T113W15	0.509691	373.363
T113W16	0.510055	415.198		T113W16	0.509881	447.128		T113W16	0.509969	385.372
T114W1	0.510393	399.084		T114W1	0.510219	423.405		T114W1	0.510308	309.715
T114W2	0.510671	434.215		T114W2	0.510497	461.441		T114W2	0.510586	347.242
T114W3	0.510949	403.988		T114W3	0.510775	466.246		T114W3	0.510864	345.041
T114W4	0.511226	423.105		T114W4	0.511053	494.475		T114W4	0.511142	374.664
T114W5	0.511504	374.864		T114W5	0.51133	484.064		T114W5	0.511419	318.521
T114W6	0.511782	384.572		T114W6	0.511608	491.372		T114W6	0.511697	337.035
T114W7	0.51206	394.981		T114W7	0.511886	533.617		T114W7	0.511975	346.442
T114W8	0.512338	494.375		T114W8	0.512164	559.848		T114W8	0.512253	361.954
T114W9	0.512615	360.052		T114W9	0.512442	405.089		T114W9	0.512531	342.939
T114W10	0.512893	380.568		T114W10	0.512719	404.188		T114W10	0.512808	379.768
T114W11	0.513171	395.081		T114W11	0.512997	439.02		T114W11	0.513086	361.553
T114W12	0.513449	427.409		T114W12	0.513275	442.423		T114W12	0.513364	390.176
T114W13	0.513726	357.05		T114W13	0.513553	404.589		T114W13	0.513642	363.455
T114W14	0.514004	377.666		T114W14	0.51383	394.48		T114W14	0.513919	369.059
T114W15	0.514282	395.081		T114W15	0.514108	412.195		T114W15	0.514197	372.562
T114W16	0.51456	415.098		T114W16	0.514386	446.227		T114W16	0.514475	385.673
T115W1	0.5149	399.384		T115W1	0.514688	423.105		T115W1	0.514813	309.615
T115W2	0.515178	434.816		T115W2	0.514966	460.741		T115W2	0.51509	347.843
T115W3	0.515456	403.588		T115W3	0.515244	467.447		T115W3	0.515368	346.242
T115W4	0.515733	424.306		T115W4	0.515522	494.875		T115W4	0.515646	373.763
T115W5	0.516011	375.664		T115W5	0.5158	482.863		T115W5	0.515924	318.922
T115W6	0.516289	384.372		T115W6	0.516077	492.373		T115W6	0.516202	338.236
T115W7	0.516567	394.981		T115W7	0.516355	532.416		T115W7	0.516479	346.542
T115W8	0.516845	493.574		T115W8	0.516633	557.845		T115W8	0.516757	362.954
T115W9	0.517122	360.252		T115W9	0.516911	405.89		T115W9	0.517035	341.438
T115W10	0.5174	379.968		T115W10	0.517188	403.288		T115W10	0.517313	380.268
T115W11	0.517678	394.48		T115W11	0.517466	438.62		T115W11	0.51759	361.854
T115W12	0.517956	426.208		T115W12	0.517744	442.423		T115W12	0.517868	390.377
T115W13	0.518233	356.249		T115W13	0.518022	405.49		T115W13	0.518146	363.955
T115W14	0.518511	378.367		T115W14	0.5183	395.281		T115W14	0.518424	368.659
T115W15	0.518789	395.481		T115W15	0.518577	412.296		T115W15	0.518702	374.363
T115W16	0.519067	414.798		T115W16	0.518855	446.527		T115W16	0.518979	385.673
T116W1	0.519353	399.384		T116W1	0.519193	423.205		T116W1	0.519316	309.515
T116W2	0.519631	434.616		T116W2	0.519471	461.241		T116W2	0.519594	346.942
T116W3	0.519909	403.388		T116W3	0.519749	467.147		T116W3	0.519872	346.242
T116W4	0.520186	422.805		T116W4	0.520027	494.475		T116W4	0.52015	374.263
T116W5	0.520464	375.464		T116W5	0.520305	483.564		T116W5	0.520428	319.822
T116W6	0.520742	384.472		T116W6	0.520582	491.872		T116W6	0.520705	337.135
T116W7	0.52102	394.38		T116W7	0.52086	532.616		T116W7	0.520983	346.742
T116W8	0.521297	493.774		T116W8	0.521138	560.048		T116W8	0.521261	362.454
T116W9	0.521575	359.652		T116W9	0.521416	405.189		T116W9	0.521539	341.838
T116W10	0.521853	380.268		T116W10	0.521693	402.887		T116W10	0.521817	379.968
T116W11	0.522131	395.181		T116W11	0.521971	438.419		T116W11	0.522094	361.653
T116W12	0.522409	426.909		T116W12	0.522249	442.823		T116W12	0.522372	388.475
T116W13	0.522686	357.55		T116W13	0.522527	404.989		T116W13	0.52265	363.655
T116W14	0.522964	377.466		T116W14	0.522805	394.18		T116W14	0.522928	369.359
T116W15	0.523242	394.88		T116W15	0.523082	412.896		T116W15	0.523205	373.263
T116W16	0.52352	415.498		T116W16	0.52336	446.427		T116W16	0.523483	384.272
T117W1	0.523858	399.685		T117W1	0.523699	422.705		T117W1	0.523823	309.715
T117W2	0.524136	434.716		T117W2	0.523977	462.142		T117W2	0.5241	347.743
T117W3	0.524414	404.188		T117W3	0.524255	466.446		T117W3	0.524378	345.741
T117W4	0.524692	423.205		T117W4	0.524532	495.376		T117W4	0.524656	374.063
T117W5	0.524969	375.965		T117W5	0.52481	483.464		T117W5	0.524934	319.322
T117W6	0.525247	382.97		T117W6	0.525088	491.572		T117W6	0.525211	336.935
T117W7	0.525525	394.78		T117W7	0.525366	533.818		T117W7	0.525489	346.242
T117W8	0.525803	493.974		T117W8	0.525644	560.348		T117W8	0.525767	363.255
T117W9	0.52608	360.252		T117W9	0.525921	404.789		T117W9	0.526045	342.939
T117W10	0.526358	380.068		T117W10	0.526199	403.688		T117W10	0.526323	379.468
T117W11	0.526636	394.981		T117W11	0.526477	438.519		T117W11	0.5266	361.453
T117W12	0.526914	426.308		T117W12	0.526755	441.722		T117W12	0.526878	390.377
T117W13	0.527192	357.05		T117W13	0.527032	404.689		T117W13	0.527156	364.456
T117W14	0.527469	377.466		T117W14	0.52731	393.98		T117W14	0.527434	369.66
T117W15	0.527747	395.081		T117W15	0.527588	411.495		T117W15	0.527711	374.063
T117W16	0.528025	414.297		T117W16	0.527866	447.328		T117W16	0.527989	384.572
T118W1	0.528363	397.483		T118W1	0.528204	422.905		T118W1	0.52833	310.216
T118W2	0.528641	433.615		T118W2	0.528481	461.541		T118W2	0.528608	346.942
T118W3	0.528919	403.688		T118W3	0.528759	466.947		T118W3	0.528886	346.041
T118W4	0.529197	423.606		T118W4	0.529037	493.574		T118W4	0.529163	374.464
T118W5	0.529475	375.264		T118W5	0.529315	483.564		T118W5	0.529441	320.323
T118W6	0.529752	383.471		T118W6	0.529592	491.472		T118W6	0.529719	337.535
T118W7	0.53003	394.981		T118W7	0.52987	533.517		T118W7	0.529997	345.141
T118W8	0.530308	493.674		T118W8	0.530148	560.348		T118W8	0.530274	361.753
T118W9	0.530586	360.452		T118W9	0.530426	405.289		T118W9	0.530552	341.838
T118W10	0.530863	380.268		T118W10	0.530704	403.488		T118W10	0.53083	378.767
T118W11	0.531141	395.381		T118W11	0.530981	439.02		T118W11	0.531108	361.954
T118W12	0.531419	426.809		T118W12	0.531259	443.424		T118W12	0.531386	390.877
T118W13	0.531697	357.25		T118W13	0.531537	404.789		T118W13	0.531663	363.255
T118W14	0.531975	377.866		T118W14	0.531815	394.88		T118W14	0.531941	368.659
T118W15	0.532252	395.681		T118W15	0.532092	412.796		T118W15	0.532219	373.663
T118W16	0.53253	414.998		T118W16	0.53237	446.527		T118W16	0.532497	385.172
T119W1	0.532868	399.184		T119W1	0.532707	423.405		T119W1	0.532835	310.616
T119W2	0.533146	434.616		T119W2	0.532985	461.041		T119W2	0.533113	346.942
T119W3	0.533424	402.587		T119W3	0.533262	466.847		T119W3	0.533391	345.841
T119W4	0.533701	423.706		T119W4	0.53354	494.675		T119W4	0.533669	374.464
T119W5	0.533979	374.964		T119W5	0.533818	482.963		T119W5	0.533947	319.822
T119W6	0.534257	383.571		T119W6	0.534096	492.072		T119W6	0.534224	337.235
T119W7	0.534535	394.28		T119W7	0.534374	532.817		T119W7	0.534502	345.741
T119W8	0.534813	494.675		T119W8	0.534651	558.847		T119W8	0.53478	361.353
T119W9	0.53509	360.052		T119W9	0.534929	404.289		T119W9	0.535058	342.539
T119W10	0.535368	380.068		T119W10	0.535207	403.888		T119W10	0.535335	380.268
T119W11	0.535646	394.18		T119W11	0.535485	438.119		T119W11	0.535613	361.153
T119W12	0.535924	426.809		T119W12	0.535762	441.823		T119W12	0.535891	389.276
T119W13	0.536201	356.649		T119W13	0.53604	404.589		T119W13	0.536169	363.655
T119W14	0.536479	378.367		T119W14	0.536318	394.58		T119W14	0.536447	369.159
T119W15	0.536757	393.679		T119W15	0.536596	411.695		T119W15	0.536724	374.163
T119W16	0.537035	414.998		T119W16	0.536874	446.527		T119W16	0.537002	384.972
T120W1	0.537372	399.384		T120W1	0.537213	421.804		T120W1	0.53734	310.516
T120W2	0.53765	434.315		T120W2	0.537491	461.241		T120W2	0.537618	346.542
T120W3	0.537928	403.588		T120W3	0.537769	466.847		T120W3	0.537895	344.64
T120W4	0.538206	423.806		T120W4	0.538047	494.475		T120W4	0.538173	373.863
T120W5	0.538484	375.664		T120W5	0.538325	483.464		T120W5	0.538451	319.222
T120W6	0.538761	383.471		T120W6	0.538602	491.672		T120W6	0.538729	336.835
T120W7	0.539039	395.181		T120W7	0.53888	533.417		T120W7	0.539006	345.841
T120W8	0.539317	492.973		T120W8	0.539158	559.848		T120W8	0.539284	362.254
T120W9	0.539595	359.051		T120W9	0.539436	404.289		T120W9	0.539562	341.638
T120W10	0.539872	380.669		T120W10	0.539713	403.888		T120W10	0.53984	379.368
T120W11	0.54015	393.679		T120W11	0.539991	437.819		T120W11	0.540118	361.854
T120W12	0.540428	426.709		T120W12	0.540269	442.723		T120W12	0.540395	389.076
T120W13	0.540706	357.35		T120W13	0.540547	405.289		T120W13	0.540673	363.855
T120W14	0.540984	378.066		T120W14	0.540825	393.78		T120W14	0.540951	368.659
T120W15	0.541261	393.88		T120W15	0.541102	412.896		T120W15	0.541229	373.663
T120W16	0.541539	415.899		T120W16	0.54138	445.926		T120W16	0.541506	385.673
T121W1	0.541878	398.383		T121W1	0.541719	423.506		T121W1	0.541844	310.916
T121W2	0.542156	433.915		T121W2	0.541997	460.741		T121W2	0.542121	346.942
T121W3	0.542434	403.188		T121W3	0.542275	466.647		T121W3	0.542399	345.441
T121W4	0.542711	422.705		T121W4	0.542553	494.074		T121W4	0.542677	373.863
T121W5	0.542989	374.964		T121W5	0.54283	482.763		T121W5	0.542955	319.822
T121W6	0.543267	384.272		T121W6	0.543108	491.972		T121W6	0.543233	337.935
T121W7	0.543545	394.68		T121W7	0.543386	532.216		T121W7	0.54351	346.942
T121W8	0.543822	494.575		T121W8	0.543664	559.247		T121W8	0.543788	361.854
T121W9	0.5441	359.352		T121W9	0.543941	405.089		T121W9	0.544066	341.438
T121W10	0.544378	378.267		T121W10	0.544219	403.888		T121W10	0.544344	380.168
T121W11	0.544656	394.28		T121W11	0.544497	437.819		T121W11	0.544621	360.552
T121W12	0.544934	426.008		T121W12	0.544775	442.123		T121W12	0.544899	389.276
T121W13	0.545211	355.949		T121W13	0.545053	404.489		T121W13	0.545177	362.654
T121W14	0.545489	377.066		T121W14	0.54533	393.479		T121W14	0.545455	369.159
T121W15	0.545767	395.581		T121W15	0.545608	411.795		T121W15	0.545733	373.763
T121W16	0.546045	415.799		T121W16	0.545886	445.826		T121W16	0.54601	385.573
T122W1	0.546384	398.283		T122W1	0.546223	423.105		T122W1	0.546312	309.415
T122W2	0.546662	434.215		T122W2	0.546501	460.541		T122W2	0.54659	347.142
T122W3	0.54694	402.687		T122W3	0.546779	467.147		T122W3	0.546868	345.341
T122W4	0.547218	423.405		T122W4	0.547057	494.475		T122W4	0.547146	374.363
T122W5	0.547495	375.765		T122W5	0.547334	482.663		T122W5	0.547423	318.822
T122W6	0.547773	383.471		T122W6	0.547612	490.371		T122W6	0.547701	337.135
T122W7	0.548051	394.981		T122W7	0.54789	533.117		T122W7	0.547979	345.741
T122W8	0.548329	493.073		T122W8	0.548168	559.147		T122W8	0.548257	362.654
T122W9	0.548607	360.452		T122W9	0.548446	404.789		T122W9	0.548534	341.438
T122W10	0.548884	379.267		T122W10	0.548723	402.887		T122W10	0.548812	379.468
T122W11	0.549162	393.88		T122W11	0.549001	437.518		T122W11	0.54909	361.753
T122W12	0.54944	426.909		T122W12	0.549279	441.622		T122W12	0.549368	389.676
T122W13	0.549718	356.75		T122W13	0.549557	404.889		T122W13	0.549646	363.655
T122W14	0.549995	378.767		T122W14	0.549834	393.78		T122W14	0.549923	368.759
T122W15	0.550273	395.881		T122W15	0.550112	412.296		T122W15	0.550201	374.163
T122W16	0.550551	414.397		T122W16	0.55039	445.626		T122W16	0.550479	385.272
T123W1	0.550891	398.984		T123W1	0.550727	422.405		T123W1	0.550817	310.116
T123W2	0.551168	433.915		T123W2	0.551005	461.642		T123W2	0.551094	346.642
T123W3	0.551446	403.488		T123W3	0.551283	466.847		T123W3	0.551372	344.74
T123W4	0.551724	423.105		T123W4	0.551561	493.774		T123W4	0.55165	374.263
T123W5	0.552002	375.765		T123W5	0.551838	482.462		T123W5	0.551928	319.422
T123W6	0.552279	383.271		T123W6	0.552116	492.373		T123W6	0.552206	337.035
T123W7	0.552557	394.18		T123W7	0.552394	532.917		T123W7	0.552483	345.941
T123W8	0.552835	494.675		T123W8	0.552672	559.147		T123W8	0.552761	362.154
T123W9	0.553113	360.452		T123W9	0.552949	404.789		T123W9	0.553039	341.038
T123W10	0.553391	379.668		T123W10	0.553227	402.287		T123W10	0.553317	379.668
T123W11	0.553668	394.08		T123W11	0.553505	437.819		T123W11	0.553594	361.453
T123W12	0.553946	427.009		T123W12	0.553783	441.923		T123W12	0.553872	389.776
T123W13	0.554224	356.95		T123W13	0.554061	404.389		T123W13	0.55415	363.655
T123W14	0.554502	377.466		T123W14	0.554338	393.98		T123W14	0.554428	369.159
T123W15	0.554779	394.58		T123W15	0.554616	412.296		T123W15	0.554706	374.063
T123W16	0.555057	414.798		T123W16	0.554894	446.527		T123W16	0.554983	385.172
T124W1	0.555395	398.383		T124W1	0.555234	422.905		T124W1	0.555303	308.114
T124W2	0.555673	434.616		T124W2	0.555512	460.741		T124W2	0.55558	347.242
T124W3	0.555951	404.389		T124W3	0.555789	466.346		T124W3	0.555858	344.54
T124W4	0.556229	423.005		T124W4	0.556067	494.675		T124W4	0.556136	374.363
T124W5	0.556506	375.865		T124W5	0.556345	483.363		T124W5	0.556414	320.323
T124W6	0.556784	383.871		T124W6	0.556623	492.173		T124W6	0.556691	336.935
T124W7	0.557062	394.78		T124W7	0.5569	532.817		T124W7	0.556969	346.742
T124W8	0.55734	493.674		T124W8	0.557178	560.048		T124W8	0.557247	362.854
T124W9	0.557617	359.652		T124W9	0.557456	404.889		T124W9	0.557525	341.738
T124W10	0.557895	379.968		T124W10	0.557734	403.388		T124W10	0.557802	380.268
T124W11	0.558173	394.68		T124W11	0.558012	437.418		T124W11	0.55808	361.153
T124W12	0.558451	426.208		T124W12	0.558289	443.224		T124W12	0.558358	388.975
T124W13	0.558729	357.45		T124W13	0.558567	405.389		T124W13	0.558636	363.355
T124W14	0.559006	378.467		T124W14	0.558845	394.18		T124W14	0.558914	369.159
T124W15	0.559284	394.78		T124W15	0.559123	411.595		T124W15	0.559191	373.663
T124W16	0.559562	415.598		T124W16	0.5594	445.626		T124W16	0.559469	385.573
T125W1	0.559881	399.484		T125W1	0.55974	422.805		T125W1	0.559806	310.616
T125W2	0.560159	434.616		T125W2	0.560017	460.34		T125W2	0.560084	346.642
T125W3	0.560437	402.687		T125W3	0.560295	466.346		T125W3	0.560361	345.341
T125W4	0.560715	423.506		T125W4	0.560573	493.874		T125W4	0.560639	373.563
T125W5	0.560992	375.564		T125W5	0.560851	483.163		T125W5	0.560917	318.822
T125W6	0.56127	384.071		T125W6	0.561128	491.372		T125W6	0.561195	337.635
T125W7	0.561548	395.081		T125W7	0.561406	533.417		T125W7	0.561473	345.541
T125W8	0.561826	493.874		T125W8	0.561684	559.147		T125W8	0.56175	362.054
T125W9	0.562104	359.752		T125W9	0.561962	404.389		T125W9	0.562028	342.239
T125W10	0.562381	379.768		T125W10	0.56224	403.588		T125W10	0.562306	379.167
T125W11	0.562659	392.679		T125W11	0.562517	438.119		T125W11	0.562584	361.253
T125W12	0.562937	425.507		T125W12	0.562795	442.123		T125W12	0.562861	389.576
T125W13	0.563215	355.048		T125W13	0.563073	404.989		T125W13	0.563139	362.554
T125W14	0.563492	378.066		T125W14	0.563351	394.58		T125W14	0.563417	368.559
[truncated: 233,490+ more rows]

## Sheet: Cell Counts
Cut 2.5 h (Wells A1-A8) respectively 3.5 h (Wells B1-B8)						Cut 6 h						Cut Plateau
Experiment	Well	Cell counts (averaged)	Cell counts per Well	Seeded cell counts		Experiment	Well	Cell counts (averaged)	Cell counts per Well	Seeded cell counts		Experiment	Well	Cell counts (averaged)	Cell counts per Well	Seeded cell counts
2.5 h	A1	384	62582.3	100000		6 h	A1	478	77901.9	100000		plateau	A1	735	119786	100000
2.5 h	A2	313	51011.1	75000		6 h	A2	438	71382.9	75000		plateau	A2	493	80346.5	75000
2.5 h	A3	363	59159.8	56250		6 h	A3	288	46936.7	56250		plateau	A3	466	75946.2	56250
2.5 h	A4	291	47425.6	42188		6 h	A4	222	36180.4	42188		plateau	A4	350	57041.1	42188
2.5 h	A5	411	66982.6	100000		6 h	A5	570	92895.5	100000		plateau	A5	426	69427.2	100000
2.5 h	A6	372	60626.6	75000		6 h	A6	415	67634.5	75000		plateau	A6	369	60137.6	75000
2.5 h	A7	331	53944.6	56250		6 h	A7	356	58019	56250		plateau	A7	375	61115.5	56250
2.5 h	A8	190	30965.2	42188		6 h	A8	289	47099.7	42188		plateau	A8	414	67471.5	42188
3.5 h	B1	246	40091.8	31641		6 h	B1	301	49055.4	31641		plateau	B1	382	62256.3	31641
3.5 h	B2	190	30965.2	23731		6 h	B2	241	39276.9	23731		plateau	B2	375	61115.5	23731
3.5 h	B3	197	32106	17798		6 h	B3	221	36017.4	17798		plateau	B3	363	59159.8	17798
3.5 h	B4	170	39439.9	13348		6 h	B4	171	27868.7	13348		plateau	B4	271	44166.1	13348
3.5 h	B5	242	38625	31641		6 h	B5	272	44329.1	31641		plateau	B5	397	64700.9	31641
3.5 h	B6	237	38625	23731		6 h	B6	205	33409.8	23731		plateau	B6	390	63560.1	23731
3.5 h	B7	200	32594.9	17798		6 h	B7	212	34550.6	17798		plateau	B7	311	50685.1	17798
3.5 h	B8	100	16297.5	13348		6 h	B8	183	29824.4	13348		plateau	B8	239	38950.9	13348
